# Supplementary material for: A high content, small molecule screen identifies candidate molecular pathways that regulate rod photoreceptor outer segment renewal
Source: Sci Rep. 2018 Sep 18;8:14017. doi: 10.1038/s41598-018-32336-y (PMC6143611; doi:10.1038/s41598-018-32336-y)
Supplement: Supplementary file 1 — Dataset 1 [file 41598_2018_32336_MOESM1_ESM.xlsx]

## Sheet: All Results
Week	Sample	CAS Number	Small Molecule	Target	Pathway	Toxic	Dg Control nROS	Dg Control Mean	Dg Control Standard Deviation	Dg nROS	Dg Mean	Dg Standard Deviation	Dg Mean Difference	Dg Percent Difference	Dg Up/Down	Dg p-Value	Dg Significance	Ds Control nROS	Ds Control Mean	Ds Control Standard Deviation	Ds nROS	Ds Mean	Ds Standard Deviation	Ds Mean Difference	Ds Percent Difference	Ds Up/Down	Ds p-Value	Ds Significance	Phagosomes	Rhodopsin Mislocalization	Ciliary Marginal Zone	Notes
W001	S01	923564-51-6	ABT-263 (Navitoclax)	Bcl-2	Apoptosis		81	5.62068	0.237063	72	6.09979	0.245558	0.48	0.085	up	0.383		41	4.96178	0.284531	32	3.17197	0.319311	-1.79	0.361	down	9.7e-05	***	+
W001	S02	852808-04-9	ABT-737	Autophagy,Bcl-2	Apoptosis		81	5.62068	0.237063	97	5.16507	0.225729	-0.46	0.082	down	0.383		41	4.96178	0.284531	58	4.03942	0.244213	-0.92	0.185	down	0.0389	*
W001	S03	796967-16-3	Linifanib (ABT-869)	CSF-1R,PDGFR,VEGFR	Protein Tyrosine Kinase		81	5.62068	0.237063	51	5.37685	0.274725	-0.24	0.043	down	1		41	4.96178	0.284531	44	3.83214	0.275644	-1.13	0.228	down	0.0173	*				3 fish with heart edema, rods may be dying
W001	S04	912444-00-9	Veliparib (ABT-888)	PARP	DNA Damage		81	5.62068	0.237063	92	5.47469	0.228684	-0.15	0.027	down	1		41	4.96178	0.284531	48	4.1602	0.265474	-0.8	0.161	down	0.0929
W001	S05	319460-85-0	Axitinib	c-Kit,VEGFR,PDGFR	Protein Tyrosine Kinase		81	5.62068	0.237063	71	4.42276	0.246677	-1.2	0.213	down	4.36e-05	***	41	4.96178	0.284531	46	3.21742	0.269968	-1.74	0.351	down	2.61e-05	***
W001	S06	379231-04-6	Saracatinib (AZD0530)	Src,Bcr-Abl	Angiogenesis		81	5.62068	0.237063	94	3.92632	0.227258	-1.69	0.301	down	5.62e-11	***	41	4.96178	0.284531	41	3.89494	0.284901	-1.07	0.216	down	0.0284	*				all fish have edema
W001	S07	808118-40-3	FG-4592	HIF	Angiogenesis		81	5.62068	0.237063	81	5.59381	0.237286	-0.03	0.005	down	1		41	4.96178	0.284531	48	4.22513	0.265133	-0.74	0.149	down	0.0947
W001	S08	606143-52-6	Selumetinib (AZD6244)	MEK	MAPK		81	5.62068	0.237063	60	5.41671	0.261173	-0.2	0.036	down	1		41	4.96178	0.284531	43	4.45079	0.279291	-0.51	0.103	down	0.181
W002	S01	915019-65-7	BEZ235 (NVP-BEZ235, Dactolisib)	PI3K,ATM/ATR,mTOR	PI3K/Akt/mTOR		73	5.59996	0.300256	75	5.32201	0.299544	-0.28	0.05	down	0.178		62	4.24002	0.34593	69	2.89991	0.338488	-1.34	0.316	down	1.46e-06	***	+
W002	S02	656247-17-5	Nintedanib (BIBF 1120)	VEGFR,PDGFR,FGFR	Protein Tyrosine Kinase		73	5.59996	0.300256	105	5.17391	0.288989	-0.43	0.077	down	0.0519		62	4.24002	0.34593	70	3.11187	0.338223	-1.13	0.267	down	2.82e-05	***
W002	S03	439081-18-2	Afatinib (BIBW2992)	EGFR,HER2	Protein Tyrosine Kinase	Yes
W002	S04	179324-69-7	Bortezomib (PS-341)	Proteasome	Proteases	Yes
W002	S05	380843-75-4	Bosutinib (SKI-606)	Src	Angiogenesis	Yes
W002	S06	288383-20-0	Cediranib (AZD2171)	VEGFR	Protein Tyrosine Kinase	Yes
W002	S07	405169-16-6	Dovitinib (TKI-258, CHIR-258)	FGFR,FLT3,c-Kit,VEGFR,PDGFR	Angiogenesis	Yes
W002	S08	267243-28-7	Canertinib (CI-1033)	EGFR,HER2	Protein Tyrosine Kinase	Yes
W003	S01	212631-79-3	PD184352 (CI-1040)	MEK	MAPK	Yes
W003	S02	302962-49-8	Dasatinib	Bcr-Abl,c-Kit,Src	Angiogenesis		71	5.72428	0.200034	56	5.72114	0.220557	0	0	down	1		52	3.72153	0.22339	43	2.98542	0.237193	-0.74	0.199	down	0.0128	*
W003	S03	572924-54-0	Ridaforolimus (Deforolimus, MK-8669)	mTOR	PI3K/Akt/mTOR		71	5.72428	0.200034	77	5.49781	0.193589	-0.23	0.04	down	1		52	3.72153	0.22339	42	2.83262	0.237742	-0.89	0.239	down	0.00265	**
W003	S04	183319-69-9	Erlotinib HCl (OSI-744)	Autophagy,EGFR	Protein Tyrosine Kinase		71	5.72428	0.200034	70	8.77122	0.201052	3.05	0.533	up	0	***	52	3.72153	0.22339	51	2.64516	0.22457	-1.08	0.29	down	5.26e-05	***				only 2 Cherry+ fish; images 1 & 2 from same animal
W003	S05	184475-35-2	Gefitinib (ZD1839)	EGFR	Protein Tyrosine Kinase	Yes
W003	S06	220127-57-1	Imatinib Mesylate (STI571)	c-Kit,Bcr-Abl,PDGFR	Protein Tyrosine Kinase		71	5.72428	0.200034	89	5.60509	0.183687	-0.12	0.021	down	1		52	3.72153	0.22339	45	2.88314	0.232839	-0.84	0.226	down	0.00317	**
W003	S07	388082-77-7	Lapatinib (GW-572016) Ditosylate	HER2,EGFR	Protein Tyrosine Kinase		71	5.72428	0.200034	86	5.56984	0.185891	-0.15	0.026	down	1		52	3.72153	0.22339	41	4.12755	0.240008	0.41	0.11	up	0.216
W003	S08	191732-72-6	Lenalidomide (CC-5013)	TNF-alpha	Apoptosis		71	5.72428	0.200034	85	5.97089	0.186407	0.25	0.044	up	1		52	3.72153	0.22339	27	2.03771	0.275542	-1.68	0.451	down	4.54e-08	***
W003	S09	857876-30-3	Motesanib Diphosphate (AMG-706)	VEGFR,PDGFR,c-Kit	Protein Tyrosine Kinase		71	5.72428	0.200034	76	4.80853	0.194962	-0.92	0.161	down	0.00166	**	52	3.72153	0.22339	53	3.41388	0.222715	-0.31	0.083	down	0.216
W003	S10	641571-10-0	Nilotinib (AMN-107)	Bcr-Abl	Angiogenesis		71	5.72428	0.200034	90	4.76452	0.182532	-0.96	0.168	down	0.00048	***	52	3.72153	0.22339	45	2.71367	0.232989	-1.01	0.271	down	0.000317	***				only 2 Cherry+ fish; images 1 & 2 from same animal
W003	S11	475489-16-8	NVP-AEW541	IGF-1R	Protein Tyrosine Kinase	Yes
W003	S12	635702-64-6	Pazopanib HCl (GW786034 HCl)	VEGFR,PDGFR,c-Kit	Protein Tyrosine Kinase		71	5.72428	0.200034	54	6.14929	0.223869	0.43	0.075	up	0.712		52	3.72153	0.22339	28	2.95848	0.272304	-0.76	0.204	down	0.0214	*
W003	S13	391210-10-9	PD0325901	MEK	MAPK	Yes
W003	S14	371935-74-9	PI-103	PI3K,Autophagy,DNA-PK,mTOR	PI3K/Akt/mTOR		71	5.72428	0.200034	86	4.32098	0.186238	-1.4	0.245	down	6.28e-08	***	52	3.72153	0.22339	49	2.88771	0.227846	-0.83	0.223	down	0.00309	**
W003	S15	53123-88-9	Rapamycin (Sirolimus)	Autophagy,mTOR	PI3K/Akt/mTOR		71	5.72428	0.200034	87	4.49559	0.184649	-1.23	0.215	down	3.04e-06	***	52	3.72153	0.22339	59	2.59556	0.216794	-1.13	0.304	down	1.08e-05	***	+
W003	S16	475207-59-1	Sorafenib Tosylate	PDGFR,Raf,VEGFR	MAPK	Yes
W004	S01	315702-99-9	STF-62247	Others	Others	Yes
W004	S02	341031-54-7	Sunitinib Malate	VEGFR,PDGFR,c-Kit	Protein Tyrosine Kinase		115	4.20035	0.0829711	21	2.95048	0.194163	-1.25	0.298	down	2.26e-08	***	45	3.38523	0.197078	13	2.67236	0.287842	-0.71	0.21	down	0.036	*			+	few/no new rods; rods with stripes are stumpy (dying?)
W004	S03	387867-13-2	Tandutinib (MLN518)	FLT3	Angiogenesis		115	4.20035	0.0829711	84	3.87393	0.0970814	-0.33	0.079	down	0.0212	*	45	3.38523	0.197078	39	2.7306	0.203867	-0.65	0.192	down	0.00408	**
W004	S04	162635-04-3	Temsirolimus (CCI-779, NSC 683864)	mTOR	PI3K/Akt/mTOR		115	4.20035	0.0829711	97	3.38052	0.090342	-0.82	0.195	down	2.1e-10	***	45	3.38523	0.197078	42	1.99745	0.199856	-1.39	0.411	down	7.4e-12	***
W004	S05	58880-19-6	Trichostatin A (TSA)	HDAC	Epigenetics	Yes
W004	S06	443913-73-3	Vandetanib (ZD6474)	VEGFR	Protein Tyrosine Kinase	Yes
W004	S07	149647-78-9	Vorinostat (SAHA, MK0683)	Autophagy,HDAC	Epigenetics		115	4.20035	0.0829711	116	3.24578	0.0826127	-0.95	0.226	down	4.44e-15	***	45	3.38523	0.197078	56	3.02458	0.187311	-0.36	0.106	down	0.0458	*
W004	S08	639089-54-6	VX-680 (Tozasertib, MK-0457)	Aurora Kinase	Cell Cycle		115	4.20035	0.0829711	106	3.77915	0.0864217	-0.42	0.1	down	0.00132	**	45	3.38523	0.197078	45	2.40583	0.196534	-0.98	0.289	down	2.2e-06	***
W004	S09	129830-38-2	Y-27632 2HCl	Autophagy,ROCK	Cell Cycle		115	4.20035	0.0829711	77	3.93597	0.101398	-0.26	0.062	down	0.0436	*	45	3.38523	0.197078	29	2.19047	0.22148	-1.19	0.352	down	2.47e-07	***
W004	S10	488832-69-5	Elesclomol (STA-4783)	HSP (e.g. HSP90)	Cytoskeletal Signaling	Yes
W004	S11	209783-80-2	Entinostat (MS-275)	HDAC	Epigenetics		115	4.20035	0.0829711	45	3.62733	0.132638	-0.57	0.136	down	0.000999	***	45	3.38523	0.197078	26	2.64083	0.227888	-0.74	0.219	down	0.00408	**
W004	S12	170364-57-5	Enzastaurin (LY317615)	PKC	TGF-beta/Smad	Yes
W004	S13	714971-09-2	AC480 (BMS-599626)	HER2,EGFR	Protein Tyrosine Kinase		115	4.20035	0.0829711	24	3.26708	0.181623	-0.93	0.221	down	1.48e-05	***	45	3.38523	0.197078	14	2.02679	0.287854	-1.36	0.402	down	1.14e-05	***				only 1 fish imaged (all the rest dead)
W004	S14	803712-79-0	Obatoclax Mesylate (GX15-070)	Bcl-2,Autophagy	Apoptosis	Yes
W004	S15	763113-22-0	Olaparib (AZD2281, Ku-0059436)	PARP	DNA Damage		115	4.20035	0.0829711	39	3.30949	0.142477	-0.89	0.212	down	3.93e-07	***	45	3.38523	0.197078	23	2.81107	0.236769	-0.57	0.168	down	0.036	*
W004	S16	890090-75-2	Nutlin-3	E3 Ligase ,Mdm2	Apoptosis		115	4.20035	0.0829711	46	3.18261	0.131189	-1.02	0.243	down	4.41e-10	***	45	3.38523	0.197078	21	2.25788	0.243629	-1.13	0.334	down	1.26e-05	***
W006	S01	475110-96-4	ZSTK474	PI3K	PI3K/Akt/mTOR	Yes
W006	S02	280744-09-4	SB216763	GSK-3	PI3K/Akt/mTOR		35	4.28429	0.158737	39	4.42718	0.150377	0.14	0.033	up	0.513		34	2.49553	0.205863	28	3.07135	0.226581	0.58	0.232	up	0.478					rods may be dying
W006	S03	152121-47-6	SB203580	p38 MAPK	MAPK		35	4.28429	0.158737	35	3.32029	0.158737	-0.96	0.224	down	0.000105	***	34	2.49553	0.205863	22	2.97159	0.253589	0.48	0.192	up	1				+	very few rods at rim
W006	S04	152121-30-7	SB202190 (FHPI)	p38 MAPK	MAPK		35	4.28429	0.158737	10	4.916	0.29697	0.63	0.147	up	0.121		34	2.49553	0.205863	8	2.01821	0.418754	-0.48	0.192	down	1					only one Cherry+ fish
W006	S05	1032350-13-2	MK-2206 2HCl	Akt	PI3K/Akt/mTOR	Yes
W006	S06	658084-23-2	SU11274	c-Met	Protein Tyrosine Kinase		35	4.28429	0.158737	30	2.52333	0.171456	-1.76	0.411	down	4.82e-13	***	34	2.49553	0.205863	27	2.88527	0.230563	0.39	0.156	up	1				+	no new rods at rim
W006	S08	649735-46-6	Brivanib (BMS-540215)	FGFR,VEGFR	Protein Tyrosine Kinase	Yes
W006	S09	414864-00-9	Belinostat (PXD101)	HDAC	Epigenetics		35	4.28429	0.158737	64	3.40891	0.117388	-0.88	0.205	down	6.48e-05	***	34	2.49553	0.205863	40	2.87496	0.191012	0.38	0.152	up	1
W006	S10	160003-66-7	Iniparib (BSI-201)	PARP	DNA Damage		35	4.28429	0.158737	47	3.41298	0.136982	-0.87	0.203	down	0.00013	***	34	2.49553	0.205863	19	2.03414	0.274597	-0.46	0.184	down	1				+	rods dying; retina looks sick; lens is odd
W006	S11	475488-23-4	NVP-ADW742	IGF-1R	Protein Tyrosine Kinase	Yes
W006	S12	783355-60-2	PCI-24781 (Abexinostat)	HDAC	Cytoskeletal Signaling		35	4.28429	0.158737	20	3.4685	0.20999	-0.82	0.191	down	0.00582	**	34	2.49553	0.205863	25	3.40654	0.238731	0.91	0.365	up	0.0302	*			+	no new rods at rim; rods look unhealthy
W006	S13	867160-71-2	OSI-906 (Linsitinib)	IGF-1R	Protein Tyrosine Kinase	Yes
W006	S14	587871-26-9	KU-55933 (ATM Kinase Inhibitor)	ATM/ATR	DNA Damage	Yes
W006	S15	1089283-49-7	GSK1904529A	IGF-1R	Protein Tyrosine Kinase		35	4.28429	0.158737	31	2.94645	0.168668	-1.34	0.313	down	6.88e-08	***	34	2.49553	0.205863	29	2.48045	0.222143	-0.02	0.008	down	1				+	few new rods at rim; rods look unhealthy, some ectopically located rods (rim and centrally)
W006	S16	956905-27-4	PF-04217903	c-Met	Protein Tyrosine Kinase		35	4.28429	0.158737	32	3.30656	0.166011	-0.98	0.229	down	0.000105	***	34	2.49553	0.205863	34	2.60037	0.206974	0.1	0.04	up	1				+	very few rods at rim; rods look unhealthy
W008	S01	905281-76-7	GDC-0879	Raf	MAPK		92	6.7413	0.154279	86	5.74826	0.15957	-0.99	0.147	down	5.37e-05	***	33	4.0597	0.216644	33	2.75303	0.216644	-1.31	0.323	down	0.00022	***
W008	S02	154447-36-6	LY294002	Autophagy,PI3K	PI3K/Akt/mTOR		92	6.7413	0.154279	84	4.89298	0.161459	-1.85	0.274	down	2.44e-15	***	33	4.0597	0.216644	35	3.76057	0.210363	-0.3	0.074	down	1
W008	S03	742112-33-0	OSU-03012 (AR-12)	PDK-1	PI3K/Akt/mTOR	Yes
W008	S04	827318-97-8	Danusertib (PHA-739358)	c-RET,FGFR,Bcr-Abl,Aurora Kinase	Cell Cycle		92	6.7413	0.154279	95	6.33358	0.151824	-0.41	0.061	down	0.119		33	4.0597	0.216644	36	3.96167	0.20742	-0.1	0.025	down	1
W008	S05	761439-42-3	TAE684 (NVP-TAE684)	ALK	Protein Tyrosine Kinase	Yes
W008	S06	755038-02-9	BI 2536	PLK	Cell Cycle	Yes
W008	S07	172732-68-2	Varespladib (LY315920)	Phospholipase (e.g. PLA)	Metabolism		92	6.7413	0.154279	80	5.918	0.165446	-0.82	0.122	down	0.00109	**	33	4.0597	0.216644	20	3.8225	0.278284	-0.24	0.059	down	1
W008	S08	849217-64-7	Foretinib (GSK1363089)	VEGFR,c-Met	Protein Tyrosine Kinase	Yes
W008	S09	159351-69-6	Everolimus (RAD001)	mTOR	PI3K/Akt/mTOR		92	6.7413	0.154279	55	2.83745	0.199535	-3.9	0.579	down	0	***	33	4.0597	0.216644	51	2.90216	0.174268	-1.16	0.286	down	0.000314	***	+			fish #2 and #3 have stumpy rods; lots of phagosomes
W008	S10	877877-35-5	TW-37	Bcl-2	Apoptosis	Yes
W008	S11	726169-73-9	Mocetinostat (MGCD0103)	HDAC	Epigenetics	Yes
W008	S12	1001350-96-4	BMS-754807	IGF-1R,Trk receptor,c-Met	Protein Tyrosine Kinase	Yes
W008	S13	1001645-58-4	SRT1720	Sirtuin	Epigenetics	Yes
W008	S14	781661-94-7	YM155 (Sepantronium Bromide)	Survivin	Apoptosis		92	6.7413	0.154279	76	5.66461	0.169744	-1.08	0.16	down	2.14e-05	***	33	4.0597	0.216644	28	3.37893	0.235193	-0.68	0.168	down	0.2
W008	S15	3544-24-9	INO-1001	PARP	DNA Damage		92	6.7413	0.154279	81	5.53444	0.164422	-1.21	0.179	down	7.8e-07	***	33	4.0597	0.216644	35	2.73057	0.210363	-1.33	0.328	down	0.000129	***
W008	S16	1028486-01-2	Alisertib (MLN8237)	Aurora Kinase	Cell Cycle		92	6.7413	0.154279	61	6.87689	0.189468	0.14	0.021	up	0.579		33	4.0597	0.216644	38	2.84105	0.201888	-1.22	0.301	down	0.000348	***			+	rods seem to fill entire rim area, no proliferative zone
W008	S17	896466-04-9	AT9283	JAK,Aurora Kinase,Bcr-Abl	JAK/STAT		92	6.7413	0.154279	71	6.17366	0.175619	-0.57	0.085	down	0.0455	*	33	4.0597	0.216644	39	3.34436	0.199283	-0.72	0.177	down	0.121
W008	S18	59937-28-9	Malotilate	Others	Others	Yes
W008	S19	649735-63-7	Brivanib Alaninate (BMS-582664)	VEGFR,FGFR	Protein Tyrosine Kinase	Yes
W008	S20	850173-95-4	ADL5859 HCl	Opioid Receptor	Neuronal Signaling		92	6.7413	0.154279	98	5.16408	0.149482	-1.58	0.234	down	2.1e-12	***	33	4.0597	0.216644	46	3.83915	0.183495	-0.22	0.054	down	1
W008	S21	401900-40-1	Andarine	Androgen Receptor	Endocrinology & Hormones		92	6.7413	0.154279	102	4.91725	0.146521	-1.82	0.27	down	0	***	33	4.0597	0.216644	38	2.43395	0.201888	-1.63	0.402	down	5.23e-07	***
W008	S22	75747-14-7	17-AAG (Tanespimycin)	HSP (e.g. HSP90)	Cytoskeletal Signaling	Yes
W008	S23	467214-21-7	17-DMAG (Alvespimycin) HCl	HSP (e.g. HSP90)	Cytoskeletal Signaling	Yes
W008	S24	133550-30-8	AG-490 (Tyrphostin B42)	JAK,EGFR	Protein Tyrosine Kinase		92	6.7413	0.154279	75	5.76813	0.170872	-0.97	0.144	down	0.000142	***	33	4.0597	0.216644	46	3.59978	0.183495	-0.46	0.113	down	0.526
W008	S25	879085-55-9	Vismodegib (GDC-0449)	Hedgehog/Smoothened	Stem Cells & Wnt		92	6.7413	0.154279	93	5.84839	0.153448	-0.89	0.132	down	0.000203	***	33	4.0597	0.216644	38	3.34263	0.201888	-0.72	0.177	down	0.121
W009	S01	873054-44-5	Ivacaftor (VX-770)	CFTR	Transmembrane Transporters		70	5.61374	0.282208	29	3.42887	0.343991	-2.18	0.388	down	1.05e-11	***	43	2.95344	0.173488	29	2.77862	0.211254	-0.17	0.058	down	1					rods dying and stumpy
W009	S02	345627-80-7	SNS-032 (BMS-387032)	CDK	Cell Cycle		70	5.61374	0.282208	27	4.40653	0.35281	-1.21	0.216	down	0.00124	**	43	2.95344	0.173488	16	2.41562	0.284409	-0.54	0.183	down	1
W009	S03	722544-51-6	Barasertib (AZD1152-HQPA)	Aurora Kinase	Cell Cycle		70	5.61374	0.282208	75	5.25022	0.278772	-0.36	0.064	down	0.692		43	2.95344	0.173488	28	2.87786	0.214993	-0.08	0.027	down	1
W009	S04	114977-28-5	Docetaxel	Microtubule Associated	Cytoskeletal Signaling		70	5.61374	0.282208	79	5.00463	0.277243	-0.61	0.109	down	0.0629		43	2.95344	0.173488	19	2.01105	0.260991	-0.94	0.318	down	0.0317	*
W009	S05	33069-62-4	Paclitaxel	Microtubule Associated,Autophagy	Cytoskeletal Signaling		70	5.61374	0.282208	55	5.82952	0.294888	0.22	0.039	up	1		43	2.95344	0.173488	24	3.15021	0.232219	0.2	0.068	up	1
W009	S06	918505-84-7	PLX-4720	Raf	MAPK		70	5.61374	0.282208	48	5.35884	0.303744	-0.25	0.045	down	1		43	2.95344	0.173488	28	2.89929	0.214993	-0.05	0.017	down	1
W009	S07	186692-46-6	Roscovitine (Seliciclib,CYC202)	CDK	Cell Cycle		70	5.61374	0.282208	87	5.57142	0.272329	-0.04	0.007	down	1		43	2.95344	0.173488	37	2.64622	0.187026	-0.31	0.105	down	1
W009	S08	1146618-41-8	SNS-314 Mesylate	Aurora Kinase	Cell Cycle		70	5.61374	0.282208	61	3.59459	0.28908	-2.02	0.36	down	0	***	43	2.95344	0.173488	43	2.68256	0.173488	-0.27	0.091	down	1					not many rods - dying
W009	S09	501919-59-1	S3I-201	STAT	JAK/STAT		70	5.61374	0.282208	58	5.63939	0.291811	0.03	0.005	up	1		43	2.95344	0.173488	34	2.695	0.195103	-0.26	0.088	down	1
W009	S10	154361-50-9	Capecitabine	DNA/RNA Synthesis	DNA Damage		70	5.61374	0.282208	59	4.94907	0.291534	-0.66	0.118	down	0.0596		43	2.95344	0.173488	32	2.89031	0.201107	-0.06	0.02	down	1
W009	S11	847499-27-8	CEP-18770 (Delanzomib)	Proteasome	Proteases	Yes
W009	S12	1030612-90-8	MK-8245	Dehydrogenase	Metabolism		70	5.61374	0.282208	52	5.64507	0.298283	0.03	0.005	up	1		43	2.95344	0.173488	29	2.61731	0.211254	-0.34	0.115	down	1
W009	S13	888216-25-9	Ganetespib (STA-9090)	HSP (e.g. HSP90)	Cytoskeletal Signaling	Yes
W009	S14	187235-37-6	PA-824	Others	Others		70	5.61374	0.282208	37	4.97418	0.324566	-0.64	0.114	down	0.165		43	2.95344	0.173488	19	3.17263	0.260991	0.22	0.074	up	1
W009	S15	912999-49-6	AT13387	HSP (e.g. HSP90)	Cytoskeletal Signaling	Yes
W009	S16	417716-92-8	Lenvatinib (E7080)	VEGFR	Protein Tyrosine Kinase	Yes
W010	S01	790299-79-5	Masitinib (AB1010)	PDGFR,c-Kit	Protein Tyrosine Kinase	Yes
W010	S02	957054-30-7	GDC-0941	PI3K	PI3K/Akt/mTOR		72	6.18827	0.201358	76	5.25585	0.196025	-0.93	0.15	down	0.00252	**	35	3.7666	0.223628	31	3.50864	0.23705	-0.26	0.069	down	1
W010	S03	305350-87-2	SL-327	MEK	MAPK	Yes
W010	S04	301836-41-9	SB431542	TGF-beta/Smad	TGF-beta/Smad	Yes
W010	S05	877399-52-5	Crizotinib (PF-02341066)	c-Met,ALK	Protein Tyrosine Kinase	Yes
W010	S06	747412-49-3	AUY922 (NVP-AUY922)	HSP (e.g. HSP90)	Cytoskeletal Signaling	Yes
W010	S07	477575-56-7	PHA-665752	c-Met	Protein Tyrosine Kinase	Yes
W010	S08	65673-63-4	HA14-1	Bcl-2	Apoptosis	Yes
W010	S09	404951-53-7	LAQ824 (Dacinostat)	HDAC	Epigenetics	Yes
W010	S10	875320-29-9	Quisinostat (JNJ-26481585)	HDAC	Epigenetics	Yes
W010	S11	957217-65-1	BTZ043 Racemate	Others	Others	Yes
W010	S12	459868-92-9	Rucaparib (AG-014699,PF-01367338)	PARP	DNA Damage		72	6.18827	0.201358	61	4.56869	0.218561	-1.62	0.262	down	3.8e-07	***	35	3.7666	0.223628	30	3.47676	0.241254	-0.29	0.077	down	1		+
W010	S13	869363-13-3	MLN8054	Aurora Kinase	Cell Cycle	Yes
W010	S14	212141-51-0	Vatalanib (PTK787) 2HCl	c-Kit,VEGFR	Protein Tyrosine Kinase	Yes
W010	S15	1173097-76-1	U0126-EtOH	MEK	MAPK		72	6.18827	0.201358	47	4.39985	0.248677	-1.79	0.289	down	1.96e-07	***	35	3.7666	0.223628	24	3.88309	0.268649	0.12	0.032	up	1
W010	S16	331771-20-1	ZM 447439	Aurora Kinase	Cell Cycle		72	6.18827	0.201358	73	5.16073	0.199964	-1.03	0.166	down	0.00161	**	35	3.7666	0.223628	38	3.48873	0.21483	-0.28	0.074	down	1
W010	S17	1022150-57-7	SGX-523	c-Met	Protein Tyrosine Kinase		72	6.18827	0.201358	59	5.61902	0.222208	-0.57	0.092	down	0.113		35	3.7666	0.223628	27	3.4781	0.253667	-0.29	0.077	down	1
W010	S18	937174-76-0	GSK690693	Akt	PI3K/Akt/mTOR		72	6.18827	0.201358	75	4.84372	0.197347	-1.34	0.217	down	1.27e-05	***	35	3.7666	0.223628	35	4.2887	0.223726	0.52	0.138	up	0.843
W010	S19	943540-75-8	JNJ-38877605	c-Met	Protein Tyrosine Kinase		72	6.18827	0.201358	78	5.20258	0.193687	-0.99	0.16	down	0.00191	**	35	3.7666	0.223628	40	3.4145	0.209691	-0.35	0.093	down	1
W010	S20	603139-19-1	Odanacatib (MK-0822)	Cathepsin K	Others		72	6.18827	0.201358	85	6.01729	0.18558	-0.17	0.027	down	0.53		35	3.7666	0.223628	37	3.04036	0.217538	-0.73	0.194	down	0.2
W010	S21	827022-32-2	Palbociclib (PD-0332991) HCl	CDK	Cell Cycle		72	6.18827	0.201358	64	4.37222	0.213396	-1.82	0.294	down	5.3e-09	***	35	3.7666	0.223628	25	3.22739	0.263276	-0.54	0.143	down	0.912
W010	S22	35943-35-2	Triciribine	Akt	PI3K/Akt/mTOR		72	6.18827	0.201358	80	5.01853	0.191137	-1.17	0.189	down	0.000157	***	35	3.7666	0.223628	36	3.46626	0.22048	-0.3	0.08	down	1
W010	S23	956958-53-5	XL147	PI3K	PI3K/Akt/mTOR		72	6.18827	0.201358	70	5.21381	0.204153	-0.97	0.157	down	0.00252	**	35	3.7666	0.223628	35	3.09089	0.223508	-0.68	0.181	down	0.302
W010	S24	849217-68-1	Cabozantinib (XL184, BMS-907351)	FLT3,Tie-2,c-Kit,c-Met,VEGFR,Axl	Protein Tyrosine Kinase	Yes
W011	S01	141430-65-1	ABT-751 (E7010)	Microtubule Associated	Cytoskeletal Signaling		74	5.79135	0.165379	34	3.99059	0.243982	-1.8	0.311	down	5e-09	***	34	2.61088	0.166099	15	2.48267	0.25007	-0.13	0.05	down	1					rods dying
W011	S02	15663-27-1	Cisplatin	DNA/RNA Synthesis	DNA Damage		74	5.79135	0.165379	70	5.325	0.170039	-0.47	0.081	down	0.0986		34	2.61088	0.166099	28	2.58429	0.183032	-0.03	0.011	down	1
W011	S03	537705-08-1	CP-724714	EGFR,HER2	Protein Tyrosine Kinase	Yes
W011	S04	1069-66-5	Valproic acid sodium salt (Sodium valproate)	Autophagy,HDAC,GABA Receptor	Neuronal Signaling		74	5.79135	0.165379	23	5.18826	0.296643	-0.6	0.104	down	0.0986		34	2.61088	0.166099	9	2.12556	0.322839	-0.49	0.188	down	0.907					rods dying
W011	S05	663619-89-4	TGX-221	PI3K	PI3K/Akt/mTOR	Yes
W011	S06	1214265-56-1	WZ3146	EGFR	Protein Tyrosine Kinase	Yes
W011	S07	693228-63-6	CYC116	Aurora Kinase,VEGFR	Cell Cycle	Yes
W011	S08	881202-45-5	JNJ-26854165 (Serdemetan)	p53,E3 Ligase	Apoptosis	Yes
W011	S09	1213269-23-8	WZ4002	EGFR	Protein Tyrosine Kinase		74	5.79135	0.165379	45	4.758	0.212076	-1.03	0.178	down	0.000487	***	34	2.61088	0.166099	21	2.59143	0.211347	-0.02	0.008	down	1		+
W011	S10	841205-47-8	MK-2866 (GTx-024)	Androgen Receptor	Endocrinology & Hormones	Yes
W011	S11	848695-25-0	BIIB021	HSP (e.g. HSP90)	Cytoskeletal Signaling	Yes
W011	S12	167869-21-8	PD98059	MEK	MAPK		74	5.79135	0.165379	53	5.17962	0.195416	-0.61	0.105	down	0.0506		34	2.61088	0.166099	30	2.3726	0.176826	-0.24	0.092	down	1		+
W011	S13	755037-03-7	Regorafenib (BAY 73-4506)	c-RET,VEGFR	Protein Tyrosine Kinase	Yes
W011	S14	1214265-57-2	WZ8040	EGFR	Protein Tyrosine Kinase	Yes
W011	S15	284028-89-3	XAV-939	Wnt/beta-catenin	Stem Cells & Wnt		74	5.79135	0.165379	107	4.28589	0.137533	-1.51	0.261	down	1.55e-11	***	34	2.61088	0.166099	44	3.31386	0.146009	0.7	0.268	up	0.00887	**
W011	S16	934353-76-1	ENMD-2076	Aurora Kinase,FLT3,VEGFR	Angiogenesis	Yes
W012	S01	850876-88-9	Danoprevir (ITMN-191)	HCV Protease	Proteases		98	4.51942	0.161989	74	4.32284	0.184501	-0.2	0.044	down	1		32	5.19885	0.256965	35	3.94281	0.246561	-1.26	0.242	down	0.000598	***
W012	S02	155213-67-5	Ritonavir	HIV Protease	Proteases		98	4.51942	0.161989	90	5.00896	0.168311	0.49	0.108	up	0.528		32	5.19885	0.256965	35	3.13153	0.246507	-2.07	0.398	down	4.35e-08	***
W012	S03	321674-73-1	BIBR 1532	Telomerase	DNA Damage	Yes
W012	S04	120511-73-1	Anastrozole	Aromatase	Endocrinology & Hormones		98	4.51942	0.161989	86	4.34735	0.171949	-0.17	0.038	down	1		32	5.19885	0.256965	40	3.56643	0.231305	-1.63	0.314	down	1.11e-05	***
W012	S05	170729-80-3	Aprepitant	Substance P	Others		98	4.51942	0.161989	76	4.34655	0.182377	-0.17	0.038	down	1		32	5.19885	0.256965	39	3.80606	0.234282	-1.39	0.267	down	0.000196	***
W012	S06	90357-06-5	Bicalutamide	Androgen Receptor	Endocrinology & Hormones		98	4.51942	0.161989	96	4.13949	0.163421	-0.38	0.084	down	1		32	5.19885	0.256965	34	3.6689	0.249713	-1.53	0.294	down	7.21e-05	***
W012	S07	129453-61-8	Fulvestrant	Estrogen/progestogen Receptor	Endocrinology & Hormones		98	4.51942	0.161989	105	4.38204	0.156798	-0.14	0.031	down	1		32	5.19885	0.256965	50	3.96478	0.208298	-1.23	0.237	down	0.000444	***
W012	S08	112887-68-0	Raltitrexed	DNA/RNA Synthesis	DNA Damage		98	4.51942	0.161989	87	4.66602	0.171005	0.15	0.033	up	1		32	5.19885	0.256965	32	3.28978	0.256879	-1.91	0.367	down	1.01e-06	***				RPE fluoresces
W012	S09	50-35-1	Thalidomide	TNF-alpha,E3 Ligase	Apoptosis		98	4.51942	0.161989	81	4.37824	0.176961	-0.14	0.031	down	1		32	5.19885	0.256965	38	3.36506	0.23724	-1.83	0.352	down	1.01e-06	***
W012	S10	1012054-59-9	CUDC-101	HDAC,HER2,EGFR	Epigenetics		98	4.51942	0.161989	59	4.4624	0.205737	-0.06	0.013	down	1		32	5.19885	0.256965	28	3.57738	0.2743	-1.62	0.312	down	7.21e-05	***	+
W012	S11	426219-18-3	TAK-700 (Orteronel)	P450 (e.g. CYP17)	Metabolism		98	4.51942	0.161989	80	4.35439	0.177937	-0.17	0.038	down	1		32	5.19885	0.256965	28	3.31956	0.273999	-1.88	0.362	down	3.33e-06	***
W012	S12	107868-30-4	Exemestane	Aromatase	Endocrinology & Hormones		98	4.51942	0.161989	67	3.27871	0.193955	-1.24	0.274	down	7.65e-06	***	32	5.19885	0.256965	30	3.33642	0.26525	-1.86	0.358	down	2.94e-06	***
W012	S13	98319-26-7	Finasteride	5-alpha Reductase	Endocrinology & Hormones		98	4.51942	0.161989	57	4.01726	0.209829	-0.5	0.111	down	0.836		32	5.19885	0.256965	34	3.44735	0.251244	-1.75	0.337	down	5.94e-06	***
W012	S14	97682-44-5	Irinotecan	Topoisomerase	DNA Damage		98	4.51942	0.161989	62	4.78714	0.200575	0.27	0.06	up	1		32	5.19885	0.256965	31	3.81673	0.261041	-1.38	0.265	down	0.000444	***
W012	S15	4291-63-8	Cladribine	DNA/RNA Synthesis	DNA Damage		98	4.51942	0.161989	87	5.334	0.170981	0.81	0.179	up	0.00649	**	32	5.19885	0.256965	39	3.19925	0.234238	-2	0.385	down	5.53e-08	***
W012	S16	2353-33-5	Decitabine	DNA Methyltransferase	Epigenetics		98	4.51942	0.161989	88	4.82568	0.170164	0.31	0.069	up	1		32	5.19885	0.256965	41	3.65401	0.228958	-1.54	0.296	down	3.1e-05	***
W012	S17	16208-51-8	Dimesna	Others	Others		98	4.51942	0.161989	70	5.06445	0.189325	0.55	0.122	up	0.45		32	5.19885	0.256965	30	4.02071	0.265016	-1.18	0.227	down	0.00107	**
W012	S18	164656-23-9	Dutasteride	5-alpha Reductase	Endocrinology & Hormones		98	4.51942	0.161989	87	4.07294	0.171424	-0.45	0.1	down	0.836		32	5.19885	0.256965	59	3.15577	0.193736	-2.04	0.392	down	1.05e-09	***
W012	S19	73-31-4	Melatonin	Others	Others		98	4.51942	0.161989	70	4.88481	0.189334	0.37	0.082	up	1		32	5.19885	0.256965	42	2.93573	0.226198	-2.26	0.435	down	2.19e-10	***
W012	S20	372196-77-5	PIK-75	PI3K,DNA-PK	PI3K/Akt/mTOR	Yes
W012	S21	104344-23-2	Bisoprolol fumarate	Adrenergic Receptor	Neuronal Signaling		98	4.51942	0.161989	62	4.52421	0.200533	0	0	down	1		32	5.19885	0.256965	30	3.14753	0.264898	-2.05	0.394	down	1.87e-07	***
W012	S22	475108-18-0	Tivozanib (AV-951)	VEGFR,PDGFR,c-Kit	Protein Tyrosine Kinase	Yes
W012	S23	25316-40-9	Doxorubicin (Adriamycin)	Autophagy,Topoisomerase	DNA Damage		98	4.51942	0.161989	79	4.45103	0.178984	-0.07	0.015	down	1		32	5.19885	0.256965	38	2.88286	0.236778	-2.32	0.446	down	2.07e-10	***
W012	S24	51-21-8	Fluorouracil (5-Fluoracil, 5-FU)	DNA/RNA Synthesis	DNA Damage		98	4.51942	0.161989	51	4.50402	0.220075	-0.02	0.004	down	1		32	5.19885	0.256965	21	2.73244	0.314457	-2.47	0.475	down	1.05e-08	***
W013	S01	59-05-2	Methotrexate	DHFR	Metabolism		49	4.61435	0.213909	44	5.26179	0.223739	0.65	0.141	up	0.142		37	3.72516	0.220122	26	3.01066	0.253314	-0.71	0.191	down	0.143
W013	S02	99011-02-6	Imiquimod	Others	Angiogenesis		49	4.61435	0.213909	55	5.29314	0.205549	0.68	0.147	up	0.0766		37	3.72516	0.220122	37	3.34386	0.219801	-0.38	0.102	down	0.572
W013	S03	3543-75-7	Bendamustine HCl	Others	Others		49	4.61435	0.213909	78	4.99451	0.183825	0.38	0.082	up	0.864		37	3.72516	0.220122	46	2.99111	0.203779	-0.73	0.196	down	0.0488	*
W013	S04	121032-29-9	Nelarabine	DNA/RNA Synthesis	DNA Damage		49	4.61435	0.213909	55	4.9591	0.205439	0.34	0.074	up	1		37	3.72516	0.220122	32	3.56185	0.232546	-0.16	0.043	down	1
W013	S05	9041-93-4	Bleomycin Sulfate	DNA/RNA Synthesis	DNA Damage		49	4.61435	0.213909	71	4.75973	0.189259	0.15	0.033	up	1		37	3.72516	0.220122	48	3.08196	0.200911	-0.64	0.172	down	0.106
W013	S06	41575-94-4	Carboplatin	DNA/RNA Synthesis	DNA Damage		49	4.61435	0.213909	54	5.73226	0.206596	1.12	0.243	up	8.84e-05	***	37	3.72516	0.220122	23	3.77422	0.265641	0.05	0.013	up	1
W013	S07	1403764-72-6	PFI-1 (PF-6405761)	Epigenetic Reader Domain	Epigenetics		49	4.61435	0.213909	50	5.04633	0.212238	0.43	0.093	up	0.864		37	3.72516	0.220122	35	3.28351	0.224323	-0.44	0.118	down	0.497
W013	S08	50-18-0	Cyclophosphamide	DNA/RNA Synthesis	DNA Damage		49	4.61435	0.213909	52	4.52515	0.209452	-0.09	0.02	down	1		37	3.72516	0.220122	34	3.24898	0.22677	-0.48	0.129	down	0.48
W013	S09	123318-82-1	Clofarabine	DNA/RNA Synthesis	DNA Damage		49	4.61435	0.213909	81	5.25496	0.181991	0.64	0.139	up	0.0677		37	3.72516	0.220122	74	3.1639	0.176282	-0.56	0.15	down	0.143
W013	S10	371942-69-7	YM201636	PI3K	PI3K/Akt/mTOR		49	4.61435	0.213909	51	4.23266	0.210727	-0.38	0.082	down	1		37	3.72516	0.220122	36	3.33561	0.222005	-0.39	0.105	down	0.572
W013	S11	728033-96-3	OSI-930	c-Kit,CSF-1R,VEGFR	Protein Tyrosine Kinase	Yes
W013	S12	4342-03-4	Dacarbazine	DNA/RNA Synthesis	DNA Damage		49	4.61435	0.213909	19	4.6569	0.314536	0.04	0.009	up	1		37	3.72516	0.220122	13	2.45704	0.340965	-1.27	0.341	down	0.0094	**
W013	S13	149003-01-0	Dexrazoxane HCl (ICRF-187, ADR-529)	Others	Others		49	4.61435	0.213909	82	4.87078	0.181085	0.26	0.056	up	1		37	3.72516	0.220122	49	3.27487	0.199569	-0.45	0.121	down	0.48
W013	S14	56390-09-1	Epirubicin HCl	Topoisomerase	DNA Damage		49	4.61435	0.213909	70	4.02751	0.190069	-0.59	0.128	down	0.142		37	3.72516	0.220122	43	3.12391	0.20851	-0.6	0.161	down	0.147
W013	S15	61825-94-3	Oxaliplatin	DNA/RNA Synthesis	DNA Damage		49	4.61435	0.213909	78	4.94697	0.183832	0.33	0.072	up	1		37	3.72516	0.220122	42	2.97715	0.210786	-0.75	0.201	down	0.0488	*
W013	S16	33419-42-0	Etoposide	Topoisomerase	DNA Damage		49	4.61435	0.213909	65	4.48241	0.194433	-0.13	0.028	down	1		37	3.72516	0.220122	44	2.98466	0.206812	-0.74	0.199	down	0.0488	*
W014	S01	938440-64-3	KU-0063794	mTOR	PI3K/Akt/mTOR		93	5.70012	0.207493	71	5.82468	0.225003	0.12	0.021	up	1		27	3.55388	0.252235	38	3.6314	0.215308	0.08	0.023	up	1
W014	S02	82640-04-8	Raloxifene HCl	Estrogen/progestogen Receptor	Endocrinology & Hormones	Yes
W014	S03	57852-57-0	Idarubicin HCl	Topoisomerase	DNA Damage	Yes
W014	S04	75607-67-9	Fludarabine Phosphate	DNA/RNA Synthesis	DNA Damage		93	5.70012	0.207493	46	4.71942	0.260373	-0.98	0.172	down	0.00204	**	27	3.55388	0.252235	35	3.72559	0.223778	0.17	0.048	up	1
W014	S05	119413-54-6	Topotecan HCl	Topoisomerase	DNA Damage		93	5.70012	0.207493	77	5.60197	0.219532	-0.1	0.018	down	1		27	3.55388	0.252235	26	3.94272	0.256683	0.39	0.11	up	1
W014	S06	362-07-2	2-Methoxyestradiol (2-MeOE2)	HIF	Angiogenesis		93	5.70012	0.207493	57	4.59727	0.241446	-1.1	0.193	down	0.000112	***	27	3.55388	0.252235	20	3.74109	0.290133	0.19	0.053	up	1
W014	S07	65678-07-1	AG-1024	IGF-1R	Protein Tyrosine Kinase	Yes
W014	S08	112809-51-5	Letrozole	Aromatase	Endocrinology & Hormones		93	5.70012	0.207493	65	5.40239	0.231189	-0.3	0.053	down	0.878		27	3.55388	0.252235	22	3.73981	0.27737	0.19	0.053	up	1
W014	S09	85622-93-1	Temozolomide	Autophagy	Ubiquitin		93	5.70012	0.207493	48	5.81171	0.259613	0.11	0.019	up	1		27	3.55388	0.252235	16	3.70519	0.324751	0.15	0.042	up	1					only 2 Cherry+ fish
W014	S10	2068-78-2	Vincristine	Microtubule Associated,Autophagy	Cytoskeletal Signaling		93	5.70012	0.207493	84	5.14677	0.213963	-0.55	0.096	down	0.0719		27	3.55388	0.252235	30	3.107	0.23991	-0.45	0.127	down	1
W014	S11	138112-76-2	Agomelatine	5-HT Receptor	Neuronal Signaling		93	5.70012	0.207493	42	4.47531	0.272579	-1.22	0.214	down	0.000115	***	27	3.55388	0.252235	15	3.05859	0.334857	-0.5	0.141	down	1					only 2 Cherry+ fish - one was stumpy and sick
W014	S12	850879-09-3	Amuvatinib (MP-470)	FLT3,c-RET,PDGFR,c-Kit	Protein Tyrosine Kinase	Yes
W014	S13	75706-12-6	Leflunomide	Others	Others	Yes
W014	S14	865-21-4	Vinblastine	Microtubule Associated	Cytoskeletal Signaling	Yes
W014	S15	443797-96-4	JNJ-7706621	CDK,Aurora Kinase	Cell Cycle		93	5.70012	0.207493	84	5.02293	0.213939	-0.68	0.119	down	0.0161	*	27	3.55388	0.252235	25	3.67163	0.261484	0.12	0.034	up	1
W014	S16	915087-33-1	Enzalutamide (MDV3100)	Androgen Receptor	Endocrinology & Hormones	Yes
W015	S01	65928-58-7	Dienogest	Estrogen/progestogen Receptor	Endocrinology & Hormones		45	3.63971	0.242047	53	3.8169	0.231003	0.18	0.049	up	1		18	3.24407	0.255176	29	2.38377	0.206897	-0.86	0.265	down	0.058
W015	S02	209216-23-9	Entecavir Hydrate	Others	Others		45	3.63971	0.242047	16	3.39792	0.330965	-0.24	0.066	down	1		18	3.24407	0.255176	14	3.44202	0.294307	0.2	0.062	up	1					only 1 Cherry+ fish
W015	S03	78281-72-8	Nepafenac	Others	Others		45	3.63971	0.242047	60	3.81472	0.225464	0.18	0.049	up	1		18	3.24407	0.255176	31	3.11645	0.201594	-0.13	0.04	down	1
W015	S04	106308-44-5	Rufinamide	Sodium Channel	Transmembrane Transporters		45	3.63971	0.242047	54	3.31629	0.230193	-0.32	0.088	down	1		18	3.24407	0.255176	30	2.6234	0.20388	-0.62	0.191	down	0.411
W015	S05	171228-49-2	Posaconazole	Others	Others	Yes
W015	S06	150322-43-3	Prasugrel	P2 Receptor	Neuronal Signaling		45	3.63971	0.242047	59	3.82513	0.226184	0.19	0.052	up	1		18	3.24407	0.255176	23	3.16276	0.228593	-0.08	0.025	down	1
W015	S07	196597-26-9	Ramelteon	MT Receptor	GPCR & G Protein		45	3.63971	0.242047	40	4.53025	0.246188	0.89	0.245	up	0.00244	**	18	3.24407	0.255176	17	3.71977	0.262031	0.48	0.148	up	1
W015	S08	364782-34-3	Cinacalcet HCl	CaSR	GPCR & G Protein	Yes
W015	S09	169590-42-5	Celecoxib	COX	Neuronal Signaling	Yes
W015	S10	1146699-66-2	Avagacestat (BMS-708163)	Gamma-secretase,Beta Amyloid	Proteases		45	3.63971	0.242047	14	3.13382	0.34679	-0.51	0.14	down	1		18	3.24407	0.255176	6	1.84774	0.432468	-1.4	0.432	down	0.0502				+	ectopic rods at rim, very small proliferative zone; only 1 fish
W015	S11	219580-11-7	PD173074	VEGFR,FGFR	Angiogenesis		45	3.63971	0.242047	50	3.4484	0.233534	-0.19	0.052	down	1		18	3.24407	0.255176	24	2.80512	0.224791	-0.44	0.136	down	1
W015	S12	1062169-56-5	WYE-354	mTOR	PI3K/Akt/mTOR	Yes
W015	S13	918504-65-1	Vemurafenib (PLX4032, RG7204)	Raf	MAPK		45	3.63971	0.242047	43	3.03519	0.244188	-0.6	0.165	down	0.121		18	3.24407	0.255176	24	2.7331	0.227546	-0.51	0.157	down	0.897					only 2 Cherry+ fish
W015	S14	56180-94-0	Acarbose	Others	Others		45	3.63971	0.242047	49	4.17893	0.234829	0.54	0.148	up	0.186		18	3.24407	0.255176	24	3.59116	0.225149	0.35	0.108	up	1
W015	S15	702675-74-9	BX-795	IκB/IKK,PDK-1	PI3K/Akt/mTOR		45	3.63971	0.242047	43	3.42912	0.245975	-0.21	0.058	down	1		18	3.24407	0.255176	12	2.96565	0.309936	-0.28	0.086	down	1					only 2 fish
W015	S16	702674-56-4	BX-912	PDK-1	PI3K/Akt/mTOR		45	3.63971	0.242047	70	3.80662	0.218308	0.17	0.047	up	1		18	3.24407	0.255176	32	2.62514	0.198862	-0.62	0.191	down	0.411
W016	S01	106685-40-9	Adapalene	Others	Others	Yes
W016	S02	645-05-6	Altretamine	Others	Others		69	4.39666	0.158728	77	4.55215	0.150972	0.16	0.036	up	0.505		28	3.41504	0.208039	32	3.04562	0.194603	-0.37	0.108	down	0.846
W016	S03	71675-85-9	Amisulpride	Dopamine Receptor	Neuronal Signaling		69	4.39666	0.158728	95	3.89252	0.136563	-0.5	0.114	down	0.0949		28	3.41504	0.208039	38	2.71458	0.17858	-0.7	0.205	down	0.0956
W016	S04	72432-10-1	Aniracetam	AMPA Receptor-kainate Receptor-NMDA Receptor	Neuronal Signaling		69	4.39666	0.158728	94	4.01985	0.137286	-0.38	0.086	down	0.325		28	3.41504	0.208039	39	3.10128	0.176275	-0.31	0.091	down	0.846
W016	S05	63968-64-9	Artemisinin	Others	Others		69	4.39666	0.158728	79	3.74326	0.148755	-0.65	0.148	down	0.0167	*	28	3.41504	0.208039	35	3.33971	0.186076	-0.08	0.023	down	0.846
W016	S06	85650-56-2	Asenapine	5-HT Receptor,Adrenergic Receptor	Neuronal Signaling	Yes
W016	S07	86541-74-4	Benazepril HCl	RAAS	Endocrinology & Hormones		69	4.39666	0.158728	56	4.05081	0.175406	-0.35	0.08	down	0.505		28	3.41504	0.208039	33	2.85909	0.191632	-0.56	0.164	down	0.395
W016	S08	1235-82-1	Biperiden HCl	AChR	Neuronal Signaling	Yes
W016	S09	51333-22-3	Budesonide	Others	Others		69	4.39666	0.158728	88	3.64794	0.141608	-0.75	0.171	down	0.00275	**	28	3.41504	0.208039	40	3.77425	0.174058	0.36	0.105	up	0.846		+
W016	S11	7689-03-4	Camptothecin	Topoisomerase	DNA Damage	Yes
W016	S12	61422-45-5	Carmofur	DNA/RNA Synthesis	DNA Damage		69	4.39666	0.158728	64	4.0547	0.164644	-0.34	0.077	down	0.505		28	3.41504	0.208039	28	2.55321	0.208039	-0.86	0.252	down	0.034	*
W016	S13	83881-52-1	Cetirizine DiHCl	Histamine Receptor	Neuronal Signaling		69	4.39666	0.158728	65	4.11273	0.163251	-0.28	0.064	down	0.505		28	3.41504	0.208039	31	2.99258	0.197717	-0.42	0.123	down	0.846
W016	S14	132203-70-4	Cilnidipine	Calcium Channel	Transmembrane Transporters	Yes
W016	S15	73963-72-1	Cilostazol	PDE	Metabolism		69	4.39666	0.158728	79	3.60679	0.148967	-0.79	0.18	down	0.00199	**	28	3.41504	0.208039	29	2.98828	0.204421	-0.43	0.126	down	0.846
W016	S16	152044-53-6	Epothilone A	Microtubule Associated	Cytoskeletal Signaling	Yes
W017	S01	50-91-9	Floxuridine	DNA/RNA Synthesis	DNA Damage		61	4.40164	0.153386	43	5.85977	0.182691	1.46	0.332	up	9.8e-09	***	42	2.8181	0.135428	19	2.20689	0.201352	-0.61	0.216	down	0.141
W017	S02	17902-23-7	FT-207 (NSC 148958)	DNA/RNA Synthesis	DNA Damage		61	4.40164	0.153386	50	6.1112	0.169421	1.71	0.388	up	8.9e-13	***	42	2.8181	0.135428	26	2.95308	0.172126	0.13	0.046	up	1					few rods or stumpy rods
W017	S03	3778-73-2	Ifosfamide	DNA/RNA Synthesis	DNA Damage		61	4.40164	0.153386	44	5.10591	0.180603	0.7	0.159	up	0.0237	*	42	2.8181	0.135428	33	2.66485	0.152783	-0.15	0.053	down	1
W017	S04	595-33-5	Megestrol Acetate	Estrogen/progestogen Receptor,Androgen Receptor	Endocrinology & Hormones	Yes
W017	S05	50-44-2	Mercaptopurine (6-MP)	DNA/RNA Synthesis	DNA Damage		61	4.40164	0.153386	67	4.80149	0.146357	0.4	0.091	up	0.178		42	2.8181	0.135428	33	2.66303	0.152783	-0.16	0.057	down	1
W017	S06	18883-66-4	Streptozotocin (STZ)	Others	Others		61	4.40164	0.153386	60	4.92883	0.154659	0.53	0.12	up	0.0775		42	2.8181	0.135428	38	2.38263	0.142377	-0.44	0.156	down	0.267
W017	S07	118072-93-8	Zoledronic Acid	Rac	Cell Cycle		61	4.40164	0.153386	73	4.97288	0.140214	0.57	0.129	up	0.0359	*	42	2.8181	0.135428	32	1.91541	0.155152	-0.9	0.319	down	0.000152	***
W017	S08	355025-24-0	Ki16425	LPA Receptor	GPCR & G Protein		61	4.40164	0.153386	51	4.69039	0.167751	0.29	0.066	up	0.408		42	2.8181	0.135428	23	2.66739	0.183007	-0.15	0.053	down	1
W017	S09	553-21-9	Costunolide	Telomerase	DNA Damage	Yes
W017	S10	50-02-2	Dexamethasone (DHAP)	Autophagy,IL Receptor	Others		61	4.40164	0.153386	66	5.01273	0.147462	0.61	0.139	up	0.0286	*	42	2.8181	0.135428	33	3.1797	0.152783	0.36	0.128	up	0.689
W017	S11	77883-43-3	Doxazosin Mesylate	Adrenergic Receptor	Neuronal Signaling		61	4.40164	0.153386	20	4.1895	0.267878	-0.21	0.048	down	0.492		42	2.8181	0.135428	11	2.78455	0.264628	-0.03	0.011	down	1					only one fish - very few rods at rim
W017	S12	89-25-8	Edaravone	Others	Others		61	4.40164	0.153386	48	4.86833	0.172914	0.47	0.107	up	0.174		42	2.8181	0.135428	21	2.28571	0.191524	-0.53	0.188	down	0.256
W017	S13	41340-25-4	Etodolac	COX	Neuronal Signaling		61	4.40164	0.153386	53	5.88302	0.164556	1.48	0.336	up	5e-10	***	42	2.8181	0.135428	24	2.68792	0.179154	-0.13	0.046	down	1
W017	S14	33125-97-2	Etomidate	GABA Receptor	Neuronal Signaling	Yes
W017	S15	25451-15-4	Felbamate	Others	Others		61	4.40164	0.153386	41	6.23244	0.187094	1.83	0.416	up	4.94e-13	***	42	2.8181	0.135428	19	2.46316	0.201352	-0.35	0.124	down	1
W017	S16	86386-73-4	Fluconazole	Others	Others		61	4.40164	0.153386	40	5.49525	0.189418	1.09	0.248	up	6.5e-05	***	42	2.8181	0.135428	21	2.47857	0.191524	-0.34	0.121	down	1
W018	S01	78755-81-4	Flumazenil	GABA Receptor	Neuronal Signaling		55	5.33863	0.304747	63	5.45524	0.295112	0.12	0.022	up	1		37	2.95207	0.196972	32	3.4184	0.211341	0.47	0.159	up	1
W018	S02	56296-78-7	Fluoxetine HCl	5-HT Receptor	Neuronal Signaling	Yes
W018	S03	75507-68-5	Flupirtine maleate	DNA/RNA Synthesis	DNA Damage		55	5.33863	0.304747	52	5.29673	0.308957	-0.04	0.007	down	1		37	2.95207	0.196972	31	3.02772	0.214851	0.08	0.027	up	1
W018	S04	61718-82-9	Fluvoxamine maleate	5-HT Receptor	Neuronal Signaling	Yes
W018	S05	112811-59-3	Gatifloxacin	Others	Others		55	5.33863	0.304747	51	5.92294	0.310482	0.58	0.109	up	0.863		37	2.95207	0.196972	33	3.18195	0.208161	0.23	0.078	up	1
W018	S06	446-72-0	Genistein	Topoisomerase,EGFR	Protein Tyrosine Kinase		55	5.33863	0.304747	46	5.84293	0.319208	0.5	0.094	up	1		37	2.95207	0.196972	28	3.56465	0.225598	0.61	0.207	up	0.814
W018	S07	15291-77-7	Ginkgolide B	PAFR	Others		55	5.33863	0.304747	49	6.34173	0.313768	1	0.187	up	0.0222	*	37	2.95207	0.196972	25	2.91912	0.238598	-0.03	0.01	down	1
W018	S08	93479-97-1	Glimepiride	DPP-4	Proteases		55	5.33863	0.304747	68	5.52551	0.290229	0.19	0.036	up	1		37	2.95207	0.196972	47	3.37082	0.175225	0.42	0.142	up	1
W018	S09	107007-99-8	Granisetron HCl	5-HT Receptor	Neuronal Signaling		55	5.33863	0.304747	45	5.33934	0.321065	0	0	down	1		37	2.95207	0.196972	31	3.2059	0.214646	0.25	0.085	up	1
W018	S10	70288-86-7	Ivermectin	Others	Others	Yes
W018	S11	677297-51-7	TG100-115	PI3K	PI3K/Akt/mTOR		55	5.33863	0.304747	53	5.82735	0.307537	0.49	0.092	up	1		37	2.95207	0.196972	47	2.87826	0.175236	-0.07	0.024	down	1
W018	S12	65277-42-1	Ketoconazole	P450 (e.g. CYP17)	Metabolism	Yes
W018	S13	103577-45-3	Lansoprazole	Proton Pump	Transmembrane Transporters		55	5.33863	0.304747	46	4.89402	0.320731	-0.44	0.082	down	1		37	2.95207	0.196972	29	3.15614	0.22245	0.2	0.068	up	1					only 2 Cherry+ fish
W018	S14	102767-28-2	Levetiracetam	Others	Others		55	5.33863	0.304747	52	5.7951	0.309101	0.46	0.086	up	1		37	2.95207	0.196972	41	3.2479	0.18721	0.3	0.102	up	1
W018	S15	137-58-6	Lidocaine	Histamine Receptor	Neuronal Signaling		55	5.33863	0.304747	45	5.06212	0.320857	-0.28	0.052	down	1		37	2.95207	0.196972	40	2.91646	0.189632	-0.04	0.014	down	1
W018	S16	79794-75-5	Loratadine	Histamine Receptor	Neuronal Signaling	Yes
W018	S26	28395-03-1	Bumetanide	Others	Others		55	5.33863	0.304747	51	6.39254	0.310773	1.05	0.197	up	0.0121	*	37	2.95207	0.196972	38	3.43879	0.194273	0.49	0.166	up	1
W019	S01	124750-99-8	Losartan Potassium (DuP 753)	RAAS	Endocrinology & Hormones		39	5.25817	0.254378	27	3.76646	0.289919	-1.49	0.283	down	7.55e-05	***	34	3.03333	0.225447	27	3.18103	0.243062	0.15	0.049	up	1					stumpy rods
W019	S02	958852-01-2	GSK1059615	PI3K,mTOR	PI3K/Akt/mTOR		39	5.25817	0.254378	31	4.59902	0.278709	-0.66	0.126	down	0.149		34	3.03333	0.225447	21	3.07397	0.272593	0.04	0.013	up	1					only 2 Cherry+ fish
W019	S03	875337-44-3	MGCD-265	Tie-2,VEGFR,c-Met	Protein Tyrosine Kinase	Yes
W019	S04	1225497-78-8	Rigosertib (ON-01910)	PLK	Cell Cycle	Yes
W019	S05	228559-41-9	Ki8751	PDGFR,c-Kit,VEGFR	Protein Tyrosine Kinase	Yes
W019	S06	152044-54-7	Epothilone B (EPO906, Patupilone)	Microtubule Associated	Cytoskeletal Signaling	Yes
W019	S07	729607-74-3	BMS-707035	Integrase	Microbiology	Yes
W019	S08	69408-81-7	Amonafide	Topoisomerase	DNA Damage		39	5.25817	0.254378	33	5.02702	0.272532	-0.23	0.044	down	1		34	3.03333	0.225447	23	2.91151	0.262189	-0.12	0.04	down	1
W019	S09	55079-83-9	Acitretin	Others	Others	Yes
W019	S10	122841-12-7	Cefoselis Sulfate	Others	Others		39	5.25817	0.254378	39	4.58425	0.252998	-0.67	0.127	down	0.131		34	3.03333	0.225447	26	2.48887	0.247745	-0.54	0.178	down	0.48
W019	S11	103060-53-3	Daptomycin	Others	Others		39	5.25817	0.254378	33	6.06803	0.272797	0.81	0.154	up	0.0647		34	3.03333	0.225447	20	2.9624	0.278122	-0.07	0.023	down	1
W019	S12	364622-82-2	Doripenem Hydrate	Others	Others		39	5.25817	0.254378	44	5.48357	0.241611	0.23	0.044	up	1		34	3.03333	0.225447	31	2.96719	0.231013	-0.07	0.023	down	1
W019	S13	60282-87-3	Gestodene	Estrogen/progestogen Receptor	Endocrinology & Hormones	Yes
W019	S14	67392-87-4	Drospirenone	Estrogen/progestogen Receptor	Endocrinology & Hormones		39	5.25817	0.254378	15	2.29388	0.366176	-2.96	0.563	down	1.12e-12	***	34	3.03333	0.225447	17	3.05142	0.289731	0.02	0.007	up	1					few rods
W019	S15	941678-49-5	Ruxolitinib (INCB018424)	JAK	JAK/STAT		39	5.25817	0.254378	37	5.95046	0.261631	0.69	0.131	up	0.131		34	3.03333	0.225447	15	2.74078	0.309264	-0.29	0.096	down	1					only 2 Cherry+ fish
W019	S16	4759-48-2	Isotretinoin	Hydroxylase	Metabolism		39	5.25817	0.254378	56	5.05298	0.223386	-0.21	0.04	down	1		34	3.03333	0.225447	41	2.7521	0.210843	-0.28	0.092	down	1
W020	S01	192725-17-0	Lopinavir	HIV Protease	Proteases		63	6.52204	0.211181	65	6.03568	0.208242	-0.49	0.075	down	0.202		33	4.24232	0.247498	32	3.43975	0.251211	-0.8	0.189	down	0.229
W020	S02	96036-03-2	Meropenem	Others	Others		63	6.52204	0.211181	79	7.01136	0.191323	0.49	0.075	up	0.202		33	4.24232	0.247498	36	3.46528	0.237636	-0.78	0.184	down	0.229
W020	S03	21535-47-7	Mianserin HCl	Histamine Receptor	Neuronal Signaling	Yes
W020	S04	50924-49-7	Mizoribine	DNA/RNA Synthesis	DNA Damage		63	6.52204	0.211181	59	5.73829	0.217428	-0.78	0.12	down	0.0374	*	33	4.24232	0.247498	27	3.67963	0.272265	-0.56	0.132	down	0.697
W020	S05	112885-42-4	Mosapride Citrate	5-HT Receptor	Neuronal Signaling	Yes
W020	S06	82956-11-4	Nafamostat Mesylate	Proteasome	Proteases	Yes
W020	S07	57149-08-3	Naftopidil DiHCl	Adrenergic Receptor	Neuronal Signaling	Yes
W020	S08	73590-58-6	Omeprazole	Autophagy,Proton Pump	Transmembrane Transporters		63	6.52204	0.211181	68	6.11309	0.204162	-0.41	0.063	down	0.202		33	4.24232	0.247498	29	3.49869	0.263098	-0.74	0.174	down	0.308
W020	S09	99614-01-4	Ondansetron HCl	5-HT Receptor	Neuronal Signaling		63	6.52204	0.211181	64	5.29403	0.20965	-1.23	0.189	down	0.000147	***	33	4.24232	0.247498	36	3.35092	0.237784	-0.89	0.21	down	0.103
W020	S10	28721-07-5	Oxcarbazepine	Sodium Channel	Transmembrane Transporters		63	6.52204	0.211181	68	5.59066	0.204104	-0.93	0.143	down	0.00609	**	33	4.24232	0.247498	34	4.30435	0.244071	0.06	0.014	up	1
W020	S11	257933-82-7	Pelitinib (EKB-569)	EGFR	Protein Tyrosine Kinase	Yes
W020	S12	72496-41-4	Pirarubicin	Topoisomerase	DNA Damage		63	6.52204	0.211181	52	5.02387	0.230344	-1.5	0.23	down	6.16e-06	***	33	4.24232	0.247498	41	4.21168	0.223731	-0.03	0.007	down	1
W020	S13	5189-11-7	Pizotifen Malate	Others	Others	Yes
W020	S14	501-36-0	Resveratrol	Sirtuin,Autophagy	Epigenetics		63	6.52204	0.211181	59	5.53799	0.217436	-0.98	0.15	down	0.00539	**	33	4.24232	0.247498	21	3.94905	0.306989	-0.29	0.068	down	1
W020	S15	119302-91-9	Rocuronium Bromide	AChR	Neuronal Signaling		63	6.52204	0.211181	79	5.65693	0.191105	-0.87	0.133	down	0.00843	**	33	4.24232	0.247498	34	4.18454	0.244126	-0.06	0.014	down	1
W020	S16	3056-17-5	Stavudine (d4T)	Reverse Transcriptase	Microbiology		63	6.52204	0.211181	47	5.29447	0.241066	-1.23	0.189	down	0.000571	***	33	4.24232	0.247498	25	3.41018	0.282401	-0.83	0.196	down	0.23
W021	S01	202138-50-9	Tenofovir Disoproxil Fumarate	Reverse Transcriptase	Microbiology		76	4.14139	0.153177	48	4.24506	0.193387	0.1	0.024	up	1		47	2.95164	0.181258	12	2.9155	0.299723	-0.04	0.014	down	1					images only from 1 Cherry+ fish
W021	S02	147127-20-6	Tenofovir	Reverse Transcriptase	Microbiology		76	4.14139	0.153177	51	5.34921	0.186739	1.21	0.292	up	7.3e-06	***	47	2.95164	0.181258	26	3.42956	0.218539	0.48	0.163	up	0.438					some phagosomes; slightly toxic
W021	S03	220620-09-7	Tigecycline	Others	Others		76	4.14139	0.153177	31	4.8803	0.239411	0.74	0.179	up	0.0915		47	2.95164	0.181258	13	2.69095	0.286179	-0.26	0.088	down	1					slightly toxic
W021	S04	13647-35-3	Trilostane	Dehydrogenase	Metabolism		76	4.14139	0.153177	74	4.21586	0.155288	0.07	0.017	up	1		47	2.95164	0.181258	37	3.31976	0.195098	0.37	0.125	up	0.746
W021	S05	50700-72-6	Vecuronium Bromide	Others	Others		76	4.14139	0.153177	73	4.4044	0.156308	0.26	0.063	up	1		47	2.95164	0.181258	54	2.72887	0.174319	-0.22	0.075	down	1
W021	S06	155206-00-1	Bimatoprost	Others	Others		76	4.14139	0.153177	13	4.95996	0.36952	0.82	0.198	up	0.324		47	2.95164	0.181258	7	2.09741	0.376103	-0.85	0.288	down	0.327
W021	S07	165800-03-3	Linezolid	Others	Others		76	4.14139	0.153177	48	4.21803	0.192455	0.08	0.019	up	1		47	2.95164	0.181258	30	3.15032	0.207957	0.2	0.068	up	1
W021	S08	81403-68-1	Alfuzosin HCl	Adrenergic Receptor	Neuronal Signaling		76	4.14139	0.153177	40	3.8157	0.210936	-0.33	0.08	down	1		47	2.95164	0.181258	38	2.61353	0.194984	-0.34	0.115	down	0.88
W021	S09	120202-66-6	Clopidogrel	P2 Receptor	Neuronal Signaling	Yes
W021	S10	99873-43-5	Droxinostat	HDAC	Cytoskeletal Signaling	Yes
W021	S11	19237-84-4	Prazosin HCl	Others	Others		76	4.14139	0.153177	66	3.47175	0.164277	-0.67	0.162	down	0.0331	*	47	2.95164	0.181258	37	2.81879	0.194372	-0.13	0.044	down	1		+
W021	S12	95635-56-6	Ranolazine 2HCl	Calcium Channel	Transmembrane Transporters		76	4.14139	0.153177	66	4.8784	0.164363	0.74	0.179	up	0.0129	*	47	2.95164	0.181258	42	2.88711	0.187406	-0.06	0.02	down	1
W021	S13	135062-02-1	Repaglinide	Potassium Channel	Transmembrane Transporters		76	4.14139	0.153177	68	4.4975	0.161864	0.36	0.087	up	0.76		47	2.95164	0.181258	34	2.53167	0.199533	-0.42	0.142	down	0.499
W021	S14	61413-54-5	Rolipram	PDE	Metabolism		76	4.14139	0.153177	55	4.17429	0.179864	0.03	0.007	up	1		47	2.95164	0.181258	49	2.40225	0.179294	-0.55	0.186	down	0.0573
W021	S15	171599-83-0	Sildenafil Citrate	PDE	Metabolism		76	4.14139	0.153177	101	4.69932	0.133098	0.56	0.135	up	0.0629		47	2.95164	0.181258	38	2.96702	0.193343	0.02	0.007	up	1
W021	S16	103628-48-4	Sumatriptan Succinate	5-HT Receptor	Neuronal Signaling		76	4.14139	0.153177	64	4.68933	0.166826	0.55	0.133	up	0.136		47	2.95164	0.181258	28	2.91318	0.212856	-0.04	0.014	down	1
W022	S01	30123-17-2	Tianeptine sodium	5-HT Receptor	Neuronal Signaling		82	4.90539	0.157464	72	4.6042	0.165676	-0.3	0.061	down	1		53	3.33932	0.164037	37	3.38869	0.192735	0.05	0.015	up	1
W022	S02	64461-82-1	Tizanidine HCl	Adrenergic Receptor	Neuronal Signaling		82	4.90539	0.157464	59	3.85796	0.179754	-1.05	0.214	down	1.51e-05	***	53	3.33932	0.164037	39	3.35101	0.188156	0.01	0.003	up	1
W022	S03	97240-79-4	Topiramate	Carbonic Anhydrase	Metabolism		82	4.90539	0.157464	70	4.02225	0.16836	-0.88	0.179	down	0.000221	***	53	3.33932	0.164037	35	3.31473	0.198557	-0.02	0.006	down	1		+
W022	S04	53902-12-8	Tranilast	Others	Others		82	4.90539	0.157464	26	4.87536	0.257871	-0.03	0.006	down	1		53	3.33932	0.164037	25	3.16705	0.232471	-0.17	0.051	down	1
W022	S05	375815-87-5	Varenicline Tartrate	AChR	Neuronal Signaling		82	4.90539	0.157464	67	4.65855	0.170735	-0.25	0.051	down	1		53	3.33932	0.164037	39	3.10663	0.188192	-0.23	0.069	down	1
W022	S06	99300-78-4	Venlafaxine	5-HT Receptor	Neuronal Signaling		82	4.90539	0.157464	64	5.32601	0.173872	0.42	0.086	up	0.443		53	3.33932	0.164037	33	2.91861	0.20312	-0.42	0.126	down	1
W022	S07	137234-62-9	Voriconazole	P450 (e.g. CYP17)	Metabolism		82	4.90539	0.157464	83	4.54208	0.156753	-0.36	0.073	down	0.563		53	3.33932	0.164037	43	3.1959	0.180008	-0.14	0.042	down	1
W022	S08	111406-87-2	Zileuton	Others	Others		82	4.90539	0.157464	72	3.77819	0.165671	-1.13	0.23	down	4.52e-07	***	53	3.33932	0.164037	42	2.964	0.18176	-0.38	0.114	down	1
W022	S09	122883-93-6	Ziprasidone HCl	Others	Others	Yes
W022	S10	68291-97-4	Zonisamide	Others	Others		82	4.90539	0.157464	77	4.18512	0.161371	-0.72	0.147	down	0.00374	**	53	3.33932	0.164037	38	3.4514	0.19051	0.11	0.033	up	1		+
W022	S11	37318-06-2	Elaiophylin	Others	Others		82	4.90539	0.157464	57	3.72347	0.182205	-1.18	0.241	down	7.76e-07	***	53	3.33932	0.164037	51	2.95776	0.166597	-0.38	0.114	down	1					rods dying - not many rods
W022	S12	65101-87-3	Nanchangmycin	Others	Others	Yes
W022	S13	1158838-45-9	Aurora A Inhibitor I	Aurora Kinase	Cell Cycle		82	4.90539	0.157464	93	4.26685	0.15086	-0.64	0.13	down	0.00973	**	53	3.33932	0.164037	43	3.57837	0.180432	0.24	0.072	up	1
W022	S14	336113-53-2	Ispinesib (SB-715992)	Kinesin	Cytoskeletal Signaling	Yes
W022	S15	192185-72-1	Tipifarnib	Transferase	Metabolism	Yes
W022	S16	398493-79-3	PHA-680632	Aurora Kinase	Cell Cycle		82	4.90539	0.157464	72	4.63625	0.165645	-0.27	0.055	down	1		53	3.33932	0.164037	51	2.60065	0.166709	-0.74	0.222	down	0.0146	*
W022	S17	153259-65-5	Cilomilast	PDE	Metabolism		82	4.90539	0.157464	50	4.64266	0.192473	-0.26	0.053	down	1		53	3.33932	0.164037	43	2.89161	0.179855	-0.45	0.135	down	0.735
W022	S18	186497-07-4	Zibotentan (ZD4054)	Endothelin Receptor	GPCR & G Protein		82	4.90539	0.157464	69	4.75295	0.168439	-0.15	0.031	down	1		53	3.33932	0.164037	69	3.08782	0.145829	-0.25	0.075	down	1
W022	S19	229975-97-7	Atazanavir Sulfate	HIV Protease	Proteases		82	4.90539	0.157464	61	4.98691	0.1771	0.08	0.016	up	1		53	3.33932	0.164037	42	2.80771	0.181875	-0.53	0.159	down	0.335					RPE looks odd
W022	S20	209410-46-8	VX-745	p38 MAPK	MAPK		82	4.90539	0.157464	74	4.86836	0.163865	-0.04	0.008	down	1		53	3.33932	0.164037	32	2.75488	0.206133	-0.58	0.174	down	0.324
W022	S21	1226056-71-8	Thiazovivin	ROCK	Cell Cycle	Yes
W022	S22	129-56-6	SP600125	JNK	MAPK	Yes
W022	S23	1173900-33-8	AZD6482	PI3K	PI3K/Akt/mTOR		82	4.90539	0.157464	30	6.21754	0.240836	1.31	0.267	up	1.49e-05	***	53	3.33932	0.164037	42	3.20952	0.18178	-0.13	0.039	down	1
W022	S24	115550-35-1	Marbofloxacin	Others	Others		82	4.90539	0.157464	63	4.43853	0.175057	-0.47	0.096	down	0.287		53	3.33932	0.164037	43	2.63119	0.179903	-0.71	0.213	down	0.0368	*
W023	S01	186826-86-8	Moxifloxacin HCl	Topoisomerase	DNA Damage		71	4.60069	0.16256	89	4.6976	0.151667	0.1	0.022	up	1		53	3.35161	0.160369	61	2.77556	0.149997	-0.58	0.173	down	0.0516
W023	S02	32222-06-3	Calcitriol	Others	Others	Yes
W023	S03	54573-75-0	Doxercalciferol	Others	Others	Yes
W023	S04	41294-56-8	Alfacalcidol	Others	Endocrinology & Hormones	Yes
W023	S05	19356-17-3	Calcifediol	Others	Others	Yes
W023	S06	252916-29-3	TSU-68 (SU6668, Orantinib)	VEGFR,PDGFR,FGFR	Protein Tyrosine Kinase		71	4.60069	0.16256	55	3.64546	0.175973	-0.96	0.209	down	5.99e-06	***	53	3.35161	0.160369	47	3.4241	0.169393	0.07	0.021	up	1
W023	S07	202825-46-5	Safinamide Mesylate	MAO	Metabolism		71	4.60069	0.16256	86	4.91644	0.153307	0.32	0.07	up	0.332		53	3.35161	0.160369	64	2.60289	0.146595	-0.75	0.224	down	0.00336	**
W023	S08	864082-47-3	GSK429286A	ROCK	Cell Cycle		71	4.60069	0.16256	77	3.91815	0.15862	-0.68	0.148	down	0.00092	***	53	3.35161	0.160369	55	3.44749	0.157614	0.1	0.03	up	1
W023	S09	1236699-92-5	Pimasertib (AS-703026)	MEK	MAPK	Yes
W023	S10	356559-20-1	SB525334	TGF-beta/Smad	TGF-beta/Smad		71	4.60069	0.16256	22	3.29119	0.252351	-1.31	0.285	down	5.99e-06	***	53	3.35161	0.160369	21	4.65804	0.250776	1.31	0.391	up	7.42e-05	***				rods dying - not many rods
W023	S11	579-13-5	Oligomycin A	ATPase	Transmembrane Transporters	Yes
W023	S12	1026785-59-0	VX-222 (VCH-222, Lomibuvir)	HCV Protease	Proteases		71	4.60069	0.16256	68	4.31148	0.164482	-0.29	0.063	down	0.446		53	3.35161	0.160369	44	2.57964	0.174954	-0.77	0.23	down	0.00672	**
W023	S13	167465-36-3	Zosuquidar (LY335979) 3HCl	P-gp	Transmembrane Transporters	Yes
W023	S14	1009119-64-5	Daclatasvir (BMS-790052)	HCV Protease	Proteases		71	4.60069	0.16256	65	3.37226	0.166998	-1.23	0.267	down	2.37e-10	***	53	3.35161	0.160369	46	3.01008	0.170902	-0.34	0.101	down	0.526
W023	S15	133454-47-4	Iloperidone	Others	Others	Yes
W023	S17	173529-46-9	HMN-214	PLK	Cell Cycle	Yes
W023	S18	497839-62-0	AEE788 (NVP-AEE788)	HER2,VEGFR,EGFR	Protein Tyrosine Kinase	Yes
W023	S19	718630-59-2	PHA-793887	CDK	Cell Cycle		71	4.60069	0.16256	76	4.59275	0.158733	-0.01	0.002	down	1		53	3.35161	0.160369	38	2.81728	0.187008	-0.53	0.158	down	0.175
W023	S20	143388-64-1	Naratriptan	5-HT Receptor	Neuronal Signaling		71	4.60069	0.16256	81	4.09905	0.155908	-0.5	0.109	down	0.0276	*	53	3.35161	0.160369	40	2.86563	0.182517	-0.49	0.146	down	0.194
W023	S21	593960-11-3	PIK-93	PI3K	PI3K/Akt/mTOR		71	4.60069	0.16256	63	4.09965	0.16833	-0.5	0.109	down	0.0414	*	53	3.35161	0.160369	36	2.80721	0.191882	-0.54	0.161	down	0.175
W023	S22	943319-70-8	Ponatinib (AP24534)	PDGFR,FGFR,VEGFR,Bcr-Abl	Angiogenesis	Yes
W023	S23	862507-23-1	LY2228820	p38 MAPK	MAPK	Yes
W023	S24	146464-95-1	Pralatrexate	DHFR	Metabolism		71	4.60069	0.16256	60	4.32942	0.170949	-0.27	0.059	down	0.446		53	3.35161	0.160369	36	3.00867	0.191893	-0.34	0.101	down	0.526
W024	S01	378-44-9	Betamethasone	Others	Others		68	5.98702	0.199966	52	4.59039	0.226357	-1.4	0.234	down	2.18e-05	***	68	2.65392	0.148863	46	3.27245	0.180125	0.62	0.234	up	0.0674		+
W024	S02	128794-94-5	Mycophenolate Mofetil	Dehydrogenase	Metabolism		68	5.98702	0.199966	50	5.2558	0.23038	-0.73	0.122	down	0.0932		68	2.65392	0.148863	32	3.06238	0.215459	0.41	0.154	up	0.464
W024	S03	15686-71-2	Cephalexin	Others	Others		68	5.98702	0.199966	44	5.24596	0.244926	-0.74	0.124	down	0.0942		68	2.65392	0.148863	43	3.18232	0.186236	0.53	0.2	up	0.177
W024	S04	479-18-5	Dyphylline	PDE	Metabolism		68	5.98702	0.199966	61	6.07702	0.209866	0.09	0.015	up	1		68	2.65392	0.148863	37	2.6985	0.200601	0.04	0.015	up	1
W024	S05	78110-38-0	Aztreonam	Others	Others		68	5.98702	0.199966	52	5.12041	0.226399	-0.87	0.145	down	0.024	*	68	2.65392	0.148863	34	3.16511	0.209088	0.51	0.192	up	0.223		+
W024	S06	138402-11-6	Irbesartan	RAAS	Endocrinology & Hormones		68	5.98702	0.199966	49	4.37706	0.233387	-1.61	0.269	down	8.76e-07	***	68	2.65392	0.148863	49	3.24373	0.174683	0.59	0.222	up	0.075
W024	S07	745-65-3	Alprostadil	Others	Others		68	5.98702	0.199966	80	4.92457	0.18515	-1.06	0.177	down	0.000526	***	68	2.65392	0.148863	35	3.53166	0.206078	0.88	0.332	up	0.00679	**
W024	S08	171596-29-5	Tadalafil	PDE	Metabolism		68	5.98702	0.199966	81	5.90512	0.1841	-0.08	0.013	down	1		68	2.65392	0.148863	51	3.00413	0.171222	0.35	0.132	up	0.464
W024	S09	79217-60-0	Cyclosporine	Others	Others	Yes
W024	S10	929016-96-6	Pracinostat (SB939)	HDAC	Cytoskeletal Signaling	Yes
W024	S11	7681-93-8	Natamycin	Others	Others		68	5.98702	0.199966	56	5.59186	0.218842	-0.4	0.067	down	0.534		68	2.65392	0.148863	32	2.70198	0.215398	0.05	0.019	up	1
W024	S12	942947-93-5	CCT129202	Aurora Kinase	Cell Cycle		68	5.98702	0.199966	85	3.87096	0.180134	-2.12	0.354	down	4e-15	***	68	2.65392	0.148863	61	4.1906	0.156857	1.54	0.58	up	1.14e-11	***			+	rim is filled with rods (some new) - no proliferative zone, some Cherry in ONL not in rods
W024	S13	238750-77-1	Tosedostat (CHR2797)	Aminopeptidase	Metabolism		68	5.98702	0.199966	72	4.85552	0.19459	-1.13	0.189	down	0.000305	***	68	2.65392	0.148863	56	3.41692	0.163543	0.76	0.286	up	0.00679	**	+
W024	S14	1349796-36-6	SAR245409 (XL765)	PI3K,mTOR	PI3K/Akt/mTOR		68	5.98702	0.199966	59	4.9461	0.213548	-1.04	0.174	down	0.00223	**	68	2.65392	0.148863	53	3.33916	0.168305	0.69	0.26	up	0.0245	*				many stumpy rods
W024	S15	844442-38-2	AT7519	CDK	Cell Cycle		68	5.98702	0.199966	83	4.32318	0.18205	-1.66	0.277	down	2.34e-09	***	68	2.65392	0.148863	66	4.04135	0.150922	1.39	0.524	up	5.91e-10	***	+
W024	S16	955365-80-7	MK-1775	Wee1	Cell Cycle		68	5.98702	0.199966	70	5.44265	0.196875	-0.54	0.09	down	0.219		68	2.65392	0.148863	45	3.8122	0.182161	1.16	0.437	up	1.05e-05	***
W024	S17	950769-58-1	Quizartinib (AC220)	FLT3	Angiogenesis	Yes
W024	S18	1194044-20-6	LY2811376	Beta Amyloid,Gamma-secretase	Proteases	Yes
W024	S19	422513-13-1	Hesperadin	Aurora Kinase	Cell Cycle	Yes
W024	S20	1094614-84-2	BIX 02188	MEK	MAPK		68	5.98702	0.199966	55	5.09863	0.220917	-0.89	0.149	down	0.0182	*	68	2.65392	0.148863	60	3.25796	0.158238	0.6	0.226	up	0.0538		+
W024	S21	1094614-85-3	BIX 02189	MEK	MAPK		68	5.98702	0.199966	51	4.12966	0.22874	-1.86	0.311	down	4.45e-09	***	68	2.65392	0.148863	42	3.70122	0.188431	1.05	0.396	up	0.000161	***	+
W024	S22	860352-01-8	AZD7762	Chk	Cell Cycle	Yes
W024	S23	841290-80-0	R406 (free base)	Syk	Angiogenesis		68	5.98702	0.199966	59	5.56356	0.213176	-0.42	0.07	down	0.534		68	2.65392	0.148863	55	3.25746	0.165003	0.6	0.226	up	0.0604
W024	S24	868273-06-7	Org 27569	Cannabinoid Receptor	GPCR & G Protein		68	5.98702	0.199966	58	4.48378	0.214909	-1.5	0.251	down	1.59e-06	***	68	2.65392	0.148863	59	3.12498	0.159487	0.47	0.177	up	0.177
W025	S01	343787-29-1	CP-673451	PDGFR	Protein Tyrosine Kinase		59	4.74559	0.152212	34	3.12618	0.20051	-1.62	0.341	down	2.13e-09	***	59	3.23272	0.160459	50	2.63711	0.173006	-0.6	0.186	down	0.0204	*				rods dying
W025	S02	117570-53-3	DMXAA (Vadimezan)	VDA	Angiogenesis		59	4.74559	0.152212	80	4.6875	0.130716	-0.06	0.013	down	1		59	3.23272	0.160459	61	2.72241	0.159115	-0.51	0.158	down	0.0326	*
W025	S03	402957-28-2	Telaprevir (VX-950)	HCV Protease	Proteases		59	4.74559	0.152212	67	4.08179	0.142836	-0.66	0.139	down	0.0147	*	59	3.23272	0.160459	55	2.82541	0.164065	-0.41	0.127	down	0.118
W025	S04	361442-04-8	Saxagliptin	DPP-4	Proteases		59	4.74559	0.152212	25	4.1884	0.233832	-0.56	0.118	down	0.321		59	3.23272	0.160459	23	2.59193	0.225459	-0.64	0.198	down	0.0501
W025	S05	49843-98-3	EX 527 (Selisistat)	Sirtuin	Epigenetics		59	4.74559	0.152212	78	3.45308	0.132382	-1.29	0.272	down	2.37e-09	***	59	3.23272	0.160459	70	2.59095	0.152745	-0.64	0.198	down	0.00217	**
W025	S06	444912-48-5	AM1241	Cannabinoid Receptor	GPCR & G Protein	Yes
W025	S07	288150-92-5	SB408124	OX Receptor	GPCR & G Protein		59	4.74559	0.152212	62	4.25403	0.148484	-0.49	0.103	down	0.168		59	3.23272	0.160459	76	3.58644	0.149113	0.35	0.108	up	0.122
W025	S08	144060-53-7	Febuxostat	Others	Others		59	4.74559	0.152212	69	4.52841	0.140751	-0.22	0.046	down	0.884		59	3.23272	0.160459	65	3.02571	0.1558	-0.21	0.065	down	0.462
W025	S09	461432-26-8	Dapagliflozin	SGLT	GPCR & G Protein		59	4.74559	0.152212	62	3.86065	0.148484	-0.88	0.185	down	0.000379	***	59	3.23272	0.160459	46	2.50439	0.173756	-0.73	0.226	down	0.00173	**
W025	S10	152520-56-4	Nebivolol	Adrenergic Receptor	Neuronal Signaling	Yes
W025	S11	74150-27-9	Pimobendan	PDE	Metabolism		59	4.74559	0.152212	41	3.8561	0.182592	-0.89	0.188	down	0.00201	**	59	3.23272	0.160459	38	2.70285	0.18713	-0.53	0.164	down	0.053					rods dying
W025	S12	1009298-09-2	AZD8055	mTOR	PI3K/Akt/mTOR	Yes
W025	S13	1191951-57-1	PHT-427	PDK-1,Akt	PI3K/Akt/mTOR		59	4.74559	0.152212	37	3.44297	0.192209	-1.3	0.274	down	1.51e-06	***	59	3.23272	0.160459	31	2.75926	0.205134	-0.47	0.145	down	0.122
W025	S14	286370-15-8	KRN 633	PDGFR,VEGFR	Protein Tyrosine Kinase		59	4.74559	0.152212	43	4.40791	0.178296	-0.34	0.072	down	0.749		59	3.23272	0.160459	28	3.49813	0.208958	0.27	0.084	up	0.462
W025	S15	857531-00-1	AT7867	S6 Kinase,Akt	PI3K/Akt/mTOR	Yes
W025	S16	1025720-94-8	BMS-777607	Axl,c-Met	Protein Tyrosine Kinase	Yes
W025	S17	936727-05-8	VX-809 (Lumacaftor)	CFTR	Transmembrane Transporters		59	4.74559	0.152212	30	4.12867	0.213459	-0.62	0.131	down	0.168		59	3.23272	0.160459	31	2.53747	0.199789	-0.7	0.217	down	0.0142	*				outer segments degenerating, rods dying
W025	S18	19171-19-8	Pomalidomide	TNF-alpha	Apoptosis		59	4.74559	0.152212	51	4.35804	0.163715	-0.39	0.082	down	0.498		59	3.23272	0.160459	43	2.67591	0.177578	-0.56	0.173	down	0.0326	*
W025	S19	391210-00-7	PD318088	MEK	MAPK	Yes
W025	S20	118292-40-3	Tazarotene	Others	Others	Yes
W025	S21	925701-49-1	KU-60019	ATM/ATR	DNA Damage		59	4.74559	0.152212	44	4.61682	0.176258	-0.13	0.027	down	1		59	3.23272	0.160459	32	2.33763	0.199	-0.9	0.278	down	0.000471	***
W025	S22	1397219-81-6	BS-181 HCl	CDK	Cell Cycle	Yes
W025	S23	105628-07-7	Fasudil (HA-1077) HCl	ROCK,Autophagy	Cell Cycle		59	4.74559	0.152212	64	4.48516	0.146145	-0.26	0.055	down	0.868		59	3.23272	0.160459	50	2.49787	0.169096	-0.73	0.226	down	0.00115	**
W025	S24	285983-48-4	BIRB 796 (Doramapimod)	p38 MAPK	MAPK		59	4.74559	0.152212	7	2.21286	0.441902	-2.53	0.533	down	8.99e-07	***	59	3.23272	0.160459	9	2.1455	0.338667	-1.09	0.337	down	0.0204	*				rods dying, debris, and possible phagosomes, only one photoreceptor layer image taken, no ciliary margin image
W025	S25	852475-26-4	MC1568	HDAC	Cytoskeletal Signaling		59	4.74559	0.152212	55	3.762	0.15765	-0.98	0.207	down	9.33e-05	***	59	3.23272	0.160459	35	2.60154	0.192833	-0.63	0.195	down	0.0239	*
W026	S01	599-79-1	Sulfasalazine	Others	Others		66	4.60348	0.182364	50	4.6172	0.209521	0.01	0.002	up	1		42	2.90071	0.17314	60	3.04583	0.144859	0.15	0.052	up	1
W026	S02	948557-43-5	Tie2 kinase inhibitor	Tie-2	Protein Tyrosine Kinase	Yes
W026	S03	139481-59-7	Candesartan	RAAS	Endocrinology & Hormones		66	4.60348	0.182364	89	4.86788	0.157042	0.26	0.056	up	1		42	2.90071	0.17314	62	3.1079	0.142504	0.21	0.072	up	1
W026	S04	130964-39-5	H 89 2HCl	PKA	PI3K/Akt/mTOR	Yes
W026	S05	601514-19-6	TWS119	GSK-3	PI3K/Akt/mTOR		66	4.60348	0.182364	69	5.2558	0.178356	0.65	0.141	up	0.19		42	2.90071	0.17314	49	2.48531	0.160297	-0.42	0.145	down	1
W026	S06	503612-47-3	Apixaban	Factor Xa	Metabolism		66	4.60348	0.182364	57	4.6693	0.196234	0.07	0.015	up	1		42	2.90071	0.17314	41	2.82195	0.175239	-0.08	0.028	down	1
W026	S07	425386-60-3	Semagacestat (LY450139)	Gamma-secretase	Proteases		66	4.60348	0.182364	63	5.0446	0.186656	0.44	0.096	up	1		42	2.90071	0.17314	51	3.14392	0.157122	0.24	0.083	up	1				+	ectopic rods at rim, very small proliferative zone
W026	S08	50-55-5	Reserpine	Others	Others	Yes
W026	S09	54-31-9	Furosemide	Others	Others		66	4.60348	0.182364	58	4.4119	0.194535	-0.19	0.041	down	1		42	2.90071	0.17314	64	2.64391	0.14026	-0.26	0.09	down	1
W026	S10	144689-63-4	Olmesartan Medoxomil	RAAS	Endocrinology & Hormones		66	4.60348	0.182364	84	5.18131	0.161649	0.58	0.126	up	0.284		42	2.90071	0.17314	78	3.1999	0.12705	0.3	0.103	up	1
W026	S11	91832-40-5	Cefdinir	Others	Others		66	4.60348	0.182364	79	5.22215	0.166686	0.62	0.135	up	0.209		42	2.90071	0.17314	63	2.9373	0.141368	0.04	0.014	up	1
W026	S12	23593-75-1	Clotrimazole	Others	Others	Yes
W026	S13	145202-66-0	Rizatriptan Benzoate	5-HT Receptor	Neuronal Signaling		66	4.60348	0.182364	94	4.92809	0.152809	0.32	0.07	up	1		42	2.90071	0.17314	63	3.16175	0.141368	0.26	0.09	up	1
W026	S14	101-26-8	Pyridostigmine Bromide	AChR	Neuronal Signaling		66	4.60348	0.182364	103	5.77718	0.14598	1.17	0.254	up	9.59e-06	***	42	2.90071	0.17314	92	3.01787	0.116985	0.12	0.041	up	1
W026	S15	60-56-0	Methimazole	Others	Others		66	4.60348	0.182364	67	4.60403	0.180998	0	0	down	1		42	2.90071	0.17314	69	3.11968	0.135082	0.22	0.076	up	1
W026	S16	17560-51-9	Metolazone	Others	Others		66	4.60348	0.182364	55	4.70909	0.19977	0.11	0.024	up	1		42	2.90071	0.17314	63	2.76063	0.141368	-0.14	0.048	down	1
W026	S17	62893-19-0	Cefoperazone	Others	Others		66	4.60348	0.182364	69	4.39696	0.178356	-0.21	0.046	down	1		42	2.90071	0.17314	51	3.20451	0.157122	0.3	0.103	up	1
W026	S18	160970-54-7	Silodosin	Adrenergic Receptor	Neuronal Signaling		66	4.60348	0.182364	77	5.18442	0.168836	0.58	0.126	up	0.291		42	2.90071	0.17314	57	2.80768	0.148623	-0.09	0.031	down	1
W026	S19	1744-22-5	Riluzole	Sodium Channel	Transmembrane Transporters	Yes
W026	S20	106266-06-2	Risperidone	5-HT Receptor	Neuronal Signaling		66	4.60348	0.182364	34	3.93912	0.254081	-0.66	0.143	down	0.471		42	2.90071	0.17314	44	2.59636	0.169159	-0.3	0.103	down	1		+			rods dying
W026	S21	144-83-2	Sulfapyridine	Others	Others		66	4.60348	0.182364	51	4.14529	0.207456	-0.46	0.1	down	1		42	2.90071	0.17314	37	2.95649	0.184468	0.06	0.021	up	1
W026	S22	651-06-9	Sulfameter	Others	Others		66	4.60348	0.182364	38	4.65842	0.240337	0.05	0.011	up	1		42	2.90071	0.17314	41	2.48485	0.175239	-0.42	0.145	down	1
W026	S23	721-50-6	Prilocaine	Others	Others		66	4.60348	0.182364	78	4.92782	0.167751	0.32	0.07	up	1		42	2.90071	0.17314	49	2.85265	0.160297	-0.05	0.017	down	1
W026	S24	635728-49-3	Darunavir Ethanolate	HIV Protease	Proteases		66	4.60348	0.182364	57	4.76842	0.196234	0.16	0.035	up	1		42	2.90071	0.17314	39	2.55846	0.179676	-0.34	0.117	down	1
W027	S01	53-03-2	Prednisone	Others	Others		60	5.09478	0.225814	89	5.13429	0.199862	0.04	0.008	up	0.868		51	3.1298	0.167994	62	2.94355	0.152364	-0.19	0.061	down	1
W027	S02	616-91-1	Acetylcysteine	Others,AChR	Others		60	5.09478	0.225814	62	4.33937	0.223297	-0.76	0.149	down	0.0485	*	51	3.1298	0.167994	54	3.02556	0.163261	-0.1	0.032	down	1
W027	S03	57-63-6	Ethinyl Estradiol	Others	Others	Yes
W027	S04	26159-34-2	Naproxen	COX	Neuronal Signaling		60	5.09478	0.225814	45	4.59258	0.253578	-0.5	0.098	down	0.844		51	3.1298	0.167994	30	4.43533	0.219037	1.31	0.419	up	4.28e-05	***
W027	S05	55981-09-4	Nitazoxanide	Others	Others	Yes
W027	S06	76-25-5	Triamcinolone Acetonide	Others	Others		60	5.09478	0.225814	49	4.22538	0.242413	-0.87	0.171	down	0.0232	*	51	3.1298	0.167994	49	3.34082	0.171388	0.21	0.067	up	1
W027	S08	315-30-0	Allopurinol	OX Receptor	GPCR & G Protein		60	5.09478	0.225814	78	4.64982	0.207884	-0.44	0.086	down	0.838		51	3.1298	0.167994	53	3.58472	0.164794	0.45	0.144	up	0.852
W027	S10	114-07-8	Erythromycin	Others	Others		60	5.09478	0.225814	49	4.81693	0.242767	-0.28	0.055	down	0.854		51	3.1298	0.167994	36	3.54722	0.199953	0.42	0.134	up	1
W027	S11	1397-89-3	Amphotericin B	Others	Others		60	5.09478	0.225814	50	4.11809	0.240428	-0.98	0.192	down	0.00559	**	51	3.1298	0.167994	35	3.30543	0.202789	0.18	0.058	up	1
W027	S12	15687-27-1	Ibuprofen	COX	Neuronal Signaling		60	5.09478	0.225814	44	5.55053	0.25158	0.46	0.09	up	0.844		51	3.1298	0.167994	48	2.85271	0.173164	-0.28	0.089	down	1
W027	S13	161814-49-9	Amprenavir	HIV Protease	Proteases		60	5.09478	0.225814	27	4.55048	0.304441	-0.54	0.106	down	0.844		51	3.1298	0.167994	25	2.6856	0.239943	-0.44	0.141	down	1					rods look sick
W027	S14	54965-21-8	Albendazole	Others	Others	Yes
W027	S15	58-94-6	Chlorothiazide	Others	Others		60	5.09478	0.225814	63	4.73544	0.222146	-0.36	0.071	down	0.844		51	3.1298	0.167994	48	2.78292	0.173164	-0.35	0.112	down	1
W027	S16	128-13-2	Ursodiol	Others	Others		60	5.09478	0.225814	62	3.86053	0.223404	-1.23	0.241	down	3.29e-05	***	51	3.1298	0.167994	60	3.88817	0.154883	0.76	0.243	up	0.0163	*
W027	S17	59-87-0	Nitrofural	Others	Others	Yes
W027	S18	22071-15-4	Ketoprofen	COX	Neuronal Signaling		60	5.09478	0.225814	59	3.76191	0.226993	-1.33	0.261	down	6.55e-06	***	51	3.1298	0.167994	66	3.4503	0.147675	0.32	0.102	up	1
W027	S19	74103-07-4	Ketorolac	COX	Neuronal Signaling		60	5.09478	0.225814	43	4.5916	0.254328	-0.5	0.098	down	0.844		51	3.1298	0.167994	44	2.94136	0.180864	-0.19	0.061	down	1
W027	S20	58-61-7	Adenosine	Others	Others		60	5.09478	0.225814	41	4.65893	0.258212	-0.44	0.086	down	0.844		51	3.1298	0.167994	56	2.93589	0.160319	-0.19	0.061	down	1
W027	S21	147-94-4	Cytarabine	DNA/RNA Synthesis	DNA Damage		60	5.09478	0.225814	39	4.49045	0.263317	-0.6	0.118	down	0.514		51	3.1298	0.167994	37	2.86811	0.197232	-0.26	0.083	down	1
W027	S22	139264-17-8	Zolmitriptan	5-HT Receptor	Neuronal Signaling		60	5.09478	0.225814	46	4.79582	0.247516	-0.3	0.059	down	0.854		51	3.1298	0.167994	46	3.26152	0.176889	0.13	0.042	up	1
W027	S23	3424-98-4	Telbivudine	Others	Others		60	5.09478	0.225814	52	3.91785	0.236964	-1.18	0.232	down	0.000226	***	51	3.1298	0.167994	45	2.75927	0.178843	-0.37	0.118	down	1
W027	S24	103-16-2	Monobenzone	Others	Others		60	5.09478	0.225814	3	4.03252	0.835739	-1.06	0.208	down	0.844		51	3.1298	0.167994	4	1.5855	0.599858	-1.54	0.492	down	0.224					all rods look sick and stumpy; no measurable Cherry stripes
W028	S01	302-79-4	Tretinoin	Others	Others	Yes
W028	S02	50-33-9	Phenylbutazone	Others	Others		75	4.60907	0.168881	84	5.33869	0.159578	0.73	0.158	up	0.0253	*	59	3.14516	0.173468	49	3.63157	0.188683	0.49	0.156	up	0.75
W028	S03	163222-33-1	Ezetimibe	Others	Others		75	4.60907	0.168881	66	3.80788	0.180028	-0.8	0.174	down	0.0199	*	59	3.14516	0.173468	55	3.56675	0.179006	0.42	0.134	up	1
W028	S04	84680-54-6	Enalaprilat Dihydrate	RAAS	Endocrinology & Hormones		75	4.60907	0.168881	65	4.40708	0.181408	-0.2	0.043	down	1		59	3.14516	0.173468	48	3.32886	0.190851	0.18	0.057	up	1
W028	S05	115256-11-6	Dofetilide	Others	Others		75	4.60907	0.168881	56	4.62036	0.195442	0.01	0.002	up	1		59	3.14516	0.173468	44	3.42824	0.198294	0.28	0.089	up	1
W028	S06	75695-93-1	Isradipine	Calcium Channel	Transmembrane Transporters	Yes
W028	S07	53-16-7	Estrone	Estrogen/progestogen Receptor	Endocrinology & Hormones		75	4.60907	0.168881	27	3.55926	0.281469	-1.05	0.228	down	0.0221	*	59	3.14516	0.173468	22	3.14486	0.276913	0	0	down	1					rods very sick and dying
W028	S08	2022-85-7	Flucytosine	Others	Others		75	4.60907	0.168881	32	5.17438	0.258546	0.57	0.124	up	0.652		59	3.14516	0.173468	39	3.44392	0.209825	0.3	0.095	up	1					stumpy rods
W028	S09	133-67-5	Trichlormethiazide	Others	Others		75	4.60907	0.168881	56	5.38143	0.195442	0.77	0.167	up	0.039	*	59	3.14516	0.173468	38	3.0379	0.212307	-0.11	0.035	down	1
W028	S10	82034-46-6	Loteprednol etabonate	Others	Others		75	4.60907	0.168881	43	4.13442	0.223038	-0.47	0.102	down	0.652		59	3.14516	0.173468	46	3.2824	0.194284	0.14	0.045	up	1
W028	S11	60-32-2	(6-) e-Aminocaproic acid	Others	Others		75	4.60907	0.168881	68	5.1875	0.177361	0.58	0.126	up	0.218		59	3.14516	0.173468	46	3.4733	0.194262	0.33	0.105	up	1
W028	S12	125-84-8	Aminoglutethimide	Aromatase	Endocrinology & Hormones		75	4.60907	0.168881	61	4.1441	0.187261	-0.46	0.1	down	0.652		59	3.14516	0.173468	55	3.00088	0.179009	-0.14	0.045	down	1
W028	S13	317-34-0	Aminophylline	PDE	Metabolism		75	4.60907	0.168881	60	5.32133	0.188815	0.71	0.154	up	0.0641		59	3.14516	0.173468	47	2.78956	0.192382	-0.36	0.114	down	1		+
W028	S14	136790-76-6	Lubiprostone	Others	Others	Yes
W028	S15	78613-38-4	Amorolfine HCl	Others	Others		75	4.60907	0.168881	28	2.31993	0.276397	-2.29	0.497	down	3.16e-11	***	59	3.14516	0.173468	38	3.23345	0.214728	0.09	0.029	up	1					rods dying; entire eye looks sick
W028	S16	56-75-7	Chloramphenicol	Others	Others		75	4.60907	0.168881	48	5.10438	0.211102	0.5	0.108	up	0.652		59	3.14516	0.173468	45	3.76615	0.196259	0.62	0.197	up	0.252
W028	S17	5104-49-4	Flurbiprofen	Others	Others		75	4.60907	0.168881	66	5.63167	0.180028	1.02	0.221	up	0.000618	***	59	3.14516	0.173468	63	3.55216	0.168528	0.41	0.13	up	1
W028	S18	97-77-8	Disulfiram	Others	Others	Yes
W028	S19	89-57-6	Mesalamine	Others	Others		75	4.60907	0.168881	57	4.36526	0.19372	-0.24	0.052	down	1		59	3.14516	0.173468	59	3.55982	0.173395	0.41	0.13	up	1
W028	S20	22254-24-6	Ipratropium Bromide	Others	Others		75	4.60907	0.168881	73	5.0289	0.171179	0.42	0.091	up	0.652		59	3.14516	0.173468	52	3.90537	0.183786	0.76	0.242	up	0.0319	*
W028	S21	63-74-1	Sulfanilamide	Others	Others		75	4.60907	0.168881	68	3.50529	0.177361	-1.1	0.239	down	0.000125	***	59	3.14516	0.173468	63	3.2576	0.168312	0.11	0.035	up	1
W028	S22	1247-42-3	Meprednisone	Others	Others		75	4.60907	0.168881	51	5.06745	0.204799	0.46	0.1	up	0.652		59	3.14516	0.173468	50	3.24854	0.187349	0.1	0.032	up	1
W028	S23	55268-74-1	Praziquantel	Others	Others		75	4.60907	0.168881	80	5.05887	0.163519	0.45	0.098	up	0.613		59	3.14516	0.173468	77	3.63267	0.154002	0.49	0.156	up	0.443
W028	S24	55-98-1	Busulfan	Others	Others		75	4.60907	0.168881	71	4.85451	0.173573	0.25	0.054	up	1		59	3.14516	0.173468	52	3.6891	0.183676	0.54	0.172	up	0.43
W029	S01	298-46-4	Carbamazepine	Autophagy,Sodium Channel	Transmembrane Transporters		52	4.34941	0.277208	62	4.74631	0.269152	0.4	0.092	up	0.902		72	3.22626	0.13427	79	3.29646	0.128184	0.07	0.022	up	1
W029	S02	50-23-7	Hydrocortisone	Others	Others		52	4.34941	0.277208	40	4.58747	0.291727	0.24	0.055	up	1		72	3.22626	0.13427	54	3.49667	0.155042	0.27	0.084	up	1
W029	S03	56211-40-6	Torsemide	Others	Others		52	4.34941	0.277208	42	4.78977	0.28881	0.44	0.101	up	0.902		72	3.22626	0.13427	84	2.75052	0.12431	-0.48	0.149	down	0.186
W029	S04	638-94-8	Desonide	Others	Others		52	4.34941	0.277208	40	4.3996	0.291851	0.05	0.011	up	1		72	3.22626	0.13427	69	3.07594	0.137158	-0.15	0.046	down	1
W029	S05	69655-05-6	Didanosine	Reverse Transcriptase	Microbiology		52	4.34941	0.277208	39	5.23731	0.293569	0.89	0.205	up	0.00949	**	72	3.22626	0.13427	102	3.03698	0.11281	-0.19	0.059	down	1
W029	S06	76584-70-8	Divalproex Sodium	Autophagy	Ubiquitin		52	4.34941	0.277208	44	5.02464	0.286487	0.68	0.156	up	0.0812		72	3.22626	0.13427	56	2.99305	0.152248	-0.23	0.071	down	1
W029	S07	143491-57-0	Emtricitabine	Reverse Transcriptase	Microbiology		52	4.34941	0.277208	72	4.60244	0.263284	0.25	0.057	up	1		72	3.22626	0.13427	63	2.94714	0.143541	-0.28	0.087	down	1
W029	S08	57-83-0	Progesterone	Others	Others	Yes
W029	S09	134678-17-4	Lamivudine	Reverse Transcriptase	Microbiology		52	4.34941	0.277208	55	4.09192	0.274594	-0.26	0.06	down	1		72	3.22626	0.13427	56	2.95339	0.152248	-0.27	0.084	down	1
W029	S10	58-93-5	Hydrochlorothiazide	Others	Others		52	4.34941	0.277208	69	4.36516	0.265031	0.02	0.005	up	1		72	3.22626	0.13427	67	2.88866	0.13919	-0.34	0.105	down	1
W029	S11	50-28-2	Estradiol	Others	Others	Yes
W029	S12	201530-41-8	Deferasirox	Others	Others		52	4.34941	0.277208	43	4.67099	0.2877	0.32	0.074	up	1		72	3.22626	0.13427	68	3.57103	0.138163	0.34	0.105	up	1
W029	S13	36322-90-4	Piroxicam	COX	Neuronal Signaling		52	4.34941	0.277208	33	5.54317	0.305289	1.19	0.274	up	0.00017	***	72	3.22626	0.13427	45	3.45044	0.16984	0.22	0.068	up	1
W029	S14	95058-81-4	Gemcitabine	Autophagy,DNA/RNA Synthesis	DNA Damage		52	4.34941	0.277208	33	5.14479	0.306016	0.8	0.184	up	0.0495	*	72	3.22626	0.13427	35	2.96937	0.19258	-0.26	0.081	down	1
W029	S15	29094-61-9	Glipizide	Others	Others		52	4.34941	0.277208	59	4.36502	0.271737	0.02	0.005	up	1		72	3.22626	0.13427	61	3.24061	0.145875	0.01	0.003	up	1
W029	S16	10238-21-8	Glyburide	Others	Others		52	4.34941	0.277208	60	4.21733	0.270699	-0.13	0.03	down	1		72	3.22626	0.13427	57	2.9014	0.150907	-0.32	0.099	down	1
W029	S17	142340-99-6	Adefovir Dipivoxil	Reverse Transcriptase	Microbiology		52	4.34941	0.277208	50	5.08482	0.279599	0.74	0.17	up	0.0341	*	72	3.22626	0.13427	56	2.61286	0.152248	-0.61	0.189	down	0.0553
W029	S18	7481-89-2	Zalcitabine	Reverse Transcriptase	Microbiology		52	4.34941	0.277208	92	5.13312	0.255123	0.78	0.179	up	0.00343	**	72	3.22626	0.13427	57	3.21796	0.150907	-0.01	0.003	down	1
W029	S19	446-86-6	Azathioprine	Others	Others		52	4.34941	0.277208	76	3.79767	0.261545	-0.55	0.126	down	0.133		72	3.22626	0.13427	104	3.08712	0.11172	-0.14	0.043	down	1
W029	S20	53-86-1	Indomethacin	Others	Others		52	4.34941	0.277208	81	4.24276	0.259493	-0.11	0.025	down	1		72	3.22626	0.13427	79	3.39823	0.128184	0.17	0.053	up	1
W029	S21	91161-71-6	Terbinafine	Others	Others	Yes
W029	S22	797-63-7	Levonorgestrel	Others	Others		52	4.34941	0.277208	48	3.663	0.281419	-0.69	0.159	down	0.0609		72	3.22626	0.13427	43	3.5786	0.173745	0.35	0.108	up	1
W029	S23	25812-30-0	Gemfibrozil	Others	Others		52	4.34941	0.277208	50	5.09453	0.279241	0.75	0.172	up	0.0323	*	72	3.22626	0.13427	49	2.64286	0.16276	-0.58	0.18	down	0.12
W029	S24	26807-65-8	Indapamide	Others	Others		52	4.34941	0.277208	40	5.13839	0.293387	0.79	0.182	up	0.034	*	72	3.22626	0.13427	29	3.03103	0.211566	-0.2	0.062	down	1
W029	S25	96829-58-2	Orlistat	Others	Others		52	4.34941	0.277208	52	3.66441	0.277232	-0.68	0.156	down	0.0545		72	3.22626	0.13427	46	3.07152	0.167984	-0.15	0.046	down	1
W029	S26	107753-78-6	Zafirlukast	Others	Others		52	4.34941	0.277208	49	4.71877	0.28036	0.37	0.085	up	1		72	3.22626	0.13427	65	2.47925	0.141315	-0.75	0.232	down	0.00292	**
W030	S01	53-19-0	Mitotane	Others	Others	Yes
W030	S02	83-43-2	Methylprednisolone	Others	Others		60	4.6938	0.216214	54	4.11174	0.222016	-0.58	0.124	down	0.14		50	2.95018	0.177933	51	2.80328	0.176329	-0.15	0.051	down	1
W030	S03	71125-38-7	Meloxicam	Others	Others		60	4.6938	0.216214	49	4.10621	0.228774	-0.59	0.126	down	0.154		50	2.95018	0.177933	39	3.13286	0.200705	0.18	0.061	up	1
W030	S04	19767-45-4	Mesna	Others	Others		60	4.6938	0.216214	58	4.14933	0.217917	-0.54	0.115	down	0.174		50	2.95018	0.177933	48	2.87137	0.18138	-0.08	0.027	down	1
W030	S05	532-03-6	Methocarbamol	Others	Others		60	4.6938	0.216214	54	4.51747	0.222074	-0.18	0.038	down	1		50	2.95018	0.177933	48	2.94782	0.181319	0	0	down	1
W030	S06	50-24-8	Prednisolone	Others	Others		60	4.6938	0.216214	41	3.77044	0.24056	-0.92	0.196	down	0.00228	**	50	2.95018	0.177933	37	2.90715	0.205406	-0.04	0.014	down	1					rods look sick
W030	S07	144701-48-4	Telmisartan	RAAS	Endocrinology & Hormones		60	4.6938	0.216214	51	4.24086	0.225678	-0.45	0.096	down	0.462		50	2.95018	0.177933	51	2.93925	0.17652	-0.01	0.003	down	1
W030	S08	148-79-8	Thiabendazole	Others	Others		60	4.6938	0.216214	55	4.26313	0.221013	-0.43	0.092	down	0.48		50	2.95018	0.177933	64	2.8252	0.158829	-0.12	0.041	down	1
W030	S09	93-14-1	Guaifenesin	Others	Others		60	4.6938	0.216214	55	4.30733	0.220975	-0.39	0.083	down	0.662		50	2.95018	0.177933	53	2.65585	0.173082	-0.29	0.098	down	1
W030	S10	72559-06-9	Rifabutin	Others	Others		60	4.6938	0.216214	39	4.5894	0.243998	-0.1	0.021	down	1		50	2.95018	0.177933	31	2.15034	0.223385	-0.8	0.271	down	0.0741
W030	S11	129618-40-2	Nevirapine	Reverse Transcriptase	Microbiology		60	4.6938	0.216214	59	4.06287	0.217339	-0.63	0.134	down	0.0637		50	2.95018	0.177933	52	2.87292	0.175424	-0.08	0.027	down	1
W030	S12	59-67-6	Nicotinic Acid	Others	Others		60	4.6938	0.216214	51	4.52257	0.225508	-0.17	0.036	down	1		50	2.95018	0.177933	59	2.52601	0.164623	-0.42	0.142	down	1
W030	S13	66085-59-4	Nimodipine	Calcium Channel,Autophagy	Transmembrane Transporters	Yes
W030	S14	63675-72-9	Nisoldipine	Others	Others	Yes
W030	S15	122795-43-1	Gadodiamide	Others	Others		60	4.6938	0.216214	40	3.7574	0.242541	-0.94	0.2	down	0.00219	**	50	2.95018	0.177933	34	2.72521	0.2138	-0.22	0.075	down	1
W030	S16	74011-58-8	Enoxacin	Others	Others		60	4.6938	0.216214	62	4.19337	0.21486	-0.5	0.107	down	0.252		50	2.95018	0.177933	61	2.37824	0.162406	-0.57	0.193	down	0.237
W030	S17	147526-32-7	Pitavastatin Calcium	Others	Others	Yes
W030	S18	61379-65-5	Rifapentine	Others	Others		60	4.6938	0.216214	81	4.36697	0.201507	-0.33	0.07	down	0.764		50	2.95018	0.177933	61	2.41908	0.162176	-0.53	0.18	down	0.36
W030	S19	40828-46-4	Suprofen	Others	Others		60	4.6938	0.216214	65	4.54037	0.212002	-0.15	0.032	down	1		50	2.95018	0.177933	76	2.61589	0.14684	-0.33	0.112	down	1
W030	S20	98-96-4	Pyrazinamide	Others	Others		60	4.6938	0.216214	46	4.37621	0.233693	-0.32	0.068	down	1		50	2.95018	0.177933	47	2.69126	0.184395	-0.26	0.088	down	1
W030	S21	111974-72-2	Quetiapine Fumarate	Dopamine Receptor	Neuronal Signaling	Yes
W030	S22	13292-46-1	Rifampin	Others	Others		60	4.6938	0.216214	90	4.69174	0.196877	0	0	down	1		50	2.95018	0.177933	63	2.73915	0.159686	-0.21	0.071	down	1
W030	S23	7235-40-7	Beta Carotene	Others	Others		60	4.6938	0.216214	46	3.53941	0.232277	-1.15	0.245	down	1.5e-05	***	50	2.95018	0.177933	50	2.57228	0.178147	-0.38	0.129	down	1
W030	S24	117467-28-4	Cefditoren Pivoxil	Others	Others		60	4.6938	0.216214	18	4.00588	0.323196	-0.69	0.147	down	0.366		50	2.95018	0.177933	15	1.88622	0.320379	-1.06	0.359	down	0.0603					only 1 good fish for images
W031	S01	68-35-9	Sulfadiazine	Others	Others		78	4.98836	0.213608	48	6.09485	0.250661	1.11	0.223	up	0.000625	***	81	2.81296	0.115492	57	2.41739	0.137675	-0.4	0.142	down	0.416
W031	S02	113-59-7	Chlorprothixene	Dopamine Receptor	Neuronal Signaling	Yes
W031	S03	79-57-2	Oxytetracycline (Terramycin)	Others	Others		78	4.98836	0.213608	87	4.0266	0.208097	-0.96	0.192	down	0.000531	***	81	2.81296	0.115492	80	2.64946	0.116211	-0.16	0.057	down	1
W031	S04	89778-27-8	Toremifene Citrate	Estrogen/progestogen Receptor	Endocrinology & Hormones	Yes
W031	S05	536-33-4	Ethionamide	Others	Others		78	4.98836	0.213608	48	4.82887	0.250807	-0.16	0.032	down	1		81	2.81296	0.115492	56	2.61595	0.138899	-0.2	0.071	down	1
W031	S06	70-00-8	Trifluridine	Others	Others		78	4.98836	0.213608	85	4.27078	0.208191	-0.72	0.144	down	0.0253	*	81	2.81296	0.115492	68	2.62662	0.126049	-0.19	0.068	down	1
W031	S07	320-67-2	Azacitidine	DNA Methyltransferase	DNA Damage		78	4.98836	0.213608	65	4.34103	0.22597	-0.65	0.13	down	0.11		81	2.81296	0.115492	57	2.89161	0.137675	0.08	0.028	up	1
W031	S08	5536-17-4	Vidarabine	Others	Others		78	4.98836	0.213608	95	5.05859	0.201607	0.07	0.014	up	1		81	2.81296	0.115492	61	2.72148	0.133085	-0.09	0.032	down	1
W031	S09	29767-20-2	Teniposide	Others	Others		78	4.98836	0.213608	87	4.03667	0.206873	-0.95	0.19	down	0.000544	***	81	2.81296	0.115492	65	2.52782	0.128925	-0.29	0.103	down	1
W031	S10	80621-81-4	Rifaximin	Others	Others		78	4.98836	0.213608	63	4.7524	0.228434	-0.24	0.048	down	1		81	2.81296	0.115492	60	2.781	0.134189	-0.03	0.011	down	1					No rim image taken
W031	S11	79902-63-9	Simvastatin	Others	Others	Yes
W031	S12	87333-19-5	Ramipril	RAAS	Endocrinology & Hormones		78	4.98836	0.213608	85	5.25765	0.208576	0.27	0.054	up	1		81	2.81296	0.115492	63	2.55063	0.130955	-0.26	0.092	down	1
W031	S13	49562-28-9	Fenofibrate	Others	Others	Yes
W031	S14	95635-55-5	Ranolazine	Others	Others		78	4.98836	0.213608	58	4.31356	0.236996	-0.67	0.134	down	0.11		81	2.81296	0.115492	48	2.78063	0.150028	-0.03	0.011	down	1					stripes near rim, but difficult to find stripes in center of eye
W031	S15	66357-59-3	Ranitidine	Histamine Receptor	Neuronal Signaling		78	4.98836	0.213608	82	4.9649	0.210285	-0.02	0.004	down	1		81	2.81296	0.115492	54	2.79315	0.141448	-0.02	0.007	down	1
W031	S16	2627-69-2	Acadesine	AMPK	PI3K/Akt/mTOR		78	4.98836	0.213608	79	4.87737	0.21269	-0.11	0.022	down	1		81	2.81296	0.115492	55	2.61038	0.140156	-0.2	0.071	down	1
W031	S17	60-31-1	Acetylcholine Chloride	AChR	Neuronal Signaling		78	4.98836	0.213608	92	4.80305	0.207312	-0.19	0.038	down	1		81	2.81296	0.115492	39	2.58051	0.166441	-0.23	0.082	down	1
W031	S18	51037-30-0	Acipimox	Others	Others		78	4.98836	0.213608	57	5.52579	0.235947	0.54	0.108	up	0.352		81	2.81296	0.115492	47	2.23485	0.151616	-0.58	0.206	down	0.0387	*
W031	S19	59277-89-3	Aciclovir	Others	Others		78	4.98836	0.213608	115	4.43082	0.191707	-0.56	0.112	down	0.11		81	2.81296	0.115492	68	2.18409	0.126049	-0.63	0.224	down	0.00422	**
W031	S20	21829-25-4	Nifedipine	Others	Others		78	4.98836	0.213608	50	5.9633	0.248575	0.97	0.194	up	0.00409	**	81	2.81296	0.115492	40	2.522	0.164348	-0.29	0.103	down	1
W031	S21	2016-88-8	Amiloride HCl	Others	Others	Yes																										most are stumpy rods
W031	S22	113-92-8	Chlorpheniramine Maleate	Histamine Receptor	Neuronal Signaling	Yes																										all stumpy rods
W031	S23	34597-40-5	Fenoprofen Calcium	Others	Others		78	4.98836	0.213608	79	4.51942	0.212727	-0.47	0.094	down	0.402		81	2.81296	0.115492	48	2.18669	0.150028	-0.63	0.224	down	0.016	*
W031	S24	84611-23-4	Erdosteine	Others	Others		78	4.98836	0.213608	48	4.71629	0.252151	-0.27	0.054	down	1		81	2.81296	0.115492	37	2.43735	0.170881	-0.38	0.135	down	0.96
W032	S01	5875-06-9	Proparacaine HCl	Sodium Channel	Transmembrane Transporters		68	5.44809	0.176886	28	6.42643	0.275657	0.98	0.18	up	0.0125	*	42	4.18957	0.285604	27	3.65219	0.326728	-0.54	0.129	down	0.34					outer segments are fluffy, stripes are not distinct
W032	S02	103177-37-3	Pranlukast	Others	Others		68	5.44809	0.176886	84	4.78964	0.15915	-0.66	0.121	down	0.016	*	42	4.18957	0.285604	44	4.01496	0.282439	-0.17	0.041	down	0.557
W032	S03	53716-50-0	Oxfendazole	Others	Others		68	5.44809	0.176886	63	5.61317	0.183771	0.17	0.031	up	0.517		42	4.18957	0.285604	43	3.85362	0.284561	-0.34	0.081	down	0.525
W032	S04	72956-09-3	Carvedilol	Adrenergic Receptor	Neuronal Signaling	Yes
W032	S05	64228-81-5	Atracurium Besylate	Others	Others		68	5.44809	0.176886	61	4.59016	0.186759	-0.86	0.158	down	0.00511	**	42	4.18957	0.285604	39	3.53359	0.291562	-0.66	0.158	down	0.16
W032	S06	64872-77-1	Butoconazole nitrate	Others	Others	Yes
W032	S07	83905-01-5	Azithromycin	Autophagy	Ubiquitin		68	5.44809	0.176886	61	4.4277	0.186759	-1.02	0.187	down	0.000801	***	42	4.18957	0.285604	35	3.42026	0.301138	-0.77	0.184	down	0.0876
W032	S08	54029-12-8	Albendazole Oxide	Others	Others		68	5.44809	0.176886	63	4.48222	0.183771	-0.97	0.178	down	0.00153	**	42	4.18957	0.285604	53	3.64172	0.268957	-0.55	0.131	down	0.217
W032	S09	31430-15-6	Flubendazole	Others	Others		68	5.44809	0.176886	65	4.32585	0.180922	-1.12	0.206	down	0.00011	***	42	4.18957	0.285604	71	2.97612	0.252348	-1.21	0.289	down	8.02e-05	***
W032	S10	773-76-2	Chloroxine	Others	Others	Yes
W032	S11	13010-47-4	Lomustine	Others	Others	Yes
W032	S12	474-25-9	Chenodeoxycholic Acid	Others	Others		68	5.44809	0.176886	75	4.60067	0.168429	-0.85	0.156	down	0.00365	**	42	4.18957	0.285604	79	3.10535	0.246195	-1.08	0.258	down	0.000425	***
W032	S13	51481-61-9	Cimetidine	Histamine Receptor	Neuronal Signaling		68	5.44809	0.176886	68	4.24529	0.176886	-1.2	0.22	down	1.98e-05	***	42	4.18957	0.285604	46	3.40029	0.280458	-0.79	0.189	down	0.0521
W032	S14	14976-57-9	Clemastine Fumarate	Histamine Receptor	Neuronal Signaling	Yes
W032	S15	458-37-7	Curcumin	Others	Others	Yes
W032	S16	486-66-8	Daidzein	Others	Others		68	5.44809	0.176886	62	4.53097	0.185247	-0.92	0.169	down	0.00274	**	42	4.18957	0.285604	60	3.07301	0.261195	-1.12	0.267	down	0.00057	***
W032	S17	20559-55-1	Oxibendazole	Others	Others	Yes
W032	S18	60628-96-8	Bifonazole	Others	Others	Yes
W032	S19	70458-95-6	Pefloxacin Mesylate	Others	Others		68	5.44809	0.176886	59	4.47525	0.189898	-0.97	0.178	down	0.0016	**	42	4.18957	0.285604	39	3.06325	0.291805	-1.13	0.27	down	0.00211	**
W032	S20	392-17-7	Metoprolol Tartrate	Adrenergic Receptor	Neuronal Signaling		68	5.44809	0.176886	58	4.72172	0.191529	-0.73	0.134	down	0.016	*	42	4.18957	0.285604	47	2.57787	0.277917	-1.61	0.384	down	5.02e-07	***
W032	S21	56-53-1	Diethylstilbestrol	Others	Others	Yes
W032	S22	33286-22-5	Diltiazem HCl	Others	Others		68	5.44809	0.176886	66	4.68606	0.179546	-0.76	0.139	down	0.0125	*	42	4.18957	0.285604	39	3.30313	0.29162	-0.89	0.212	down	0.0303	*
W032	S23	147-24-0	Diphenhydramine HCl	Others	Others	Yes
W032	S24	129938-20-1	Dapoxetine HCl	5-HT Receptor	Neuronal Signaling	Yes
W033	S01	1197-18-8	Tranexamic Acid	Others	Others		59	4.68322	0.19425	45	5.54556	0.222423	0.86	0.184	up	0.042	*	43	3.0073	0.252156	33	4.59606	0.287837	1.59	0.529	up	0.000627	***
W033	S02	124832-27-5	Valaciclovir HCl	Others	Others		59	4.68322	0.19425	65	5.65938	0.185067	0.98	0.209	up	0.00384	**	43	3.0073	0.252156	38	3.32974	0.268233	0.32	0.106	up	1
W033	S03	82410-32-0	Ganciclovir	Others	Others		59	4.68322	0.19425	74	5.355	0.173449	0.67	0.143	up	0.089		43	3.0073	0.252156	43	4.03886	0.252156	1.03	0.342	up	0.0649
W033	S04	93793-83-0	Roxatidine Acetate HCl	Histamine Receptor	Neuronal Signaling		59	4.68322	0.19425	61	5.14328	0.191039	0.46	0.098	up	0.548		43	3.0073	0.252156	36	3.25556	0.275583	0.25	0.083	up	1
W033	S05	14222-60-7	Protionamide	Others	Others		59	4.68322	0.19425	13	6.37846	0.413823	1.7	0.363	up	0.00334	**	43	3.0073	0.252156	8	1.3245	0.5846	-1.68	0.559	down	0.131
W033	S06	54-42-2	Idoxuridine	Others	Others		59	4.68322	0.19425	62	5.83823	0.189492	1.16	0.248	up	0.000395	***	43	3.0073	0.252156	42	3.54431	0.25514	0.54	0.18	up	1
W033	S07	110871-86-8	Sparfloxacin	Others	Others		59	4.68322	0.19425	29	5.57621	0.277069	0.89	0.19	up	0.0831		43	3.0073	0.252156	34	2.38212	0.283572	-0.63	0.209	down	1
W033	S08	72509-76-3	Felodipine	Calcium Channel	Transmembrane Transporters	Yes
W033	S09	14484-47-0	Deflazacort	Others	Others		59	4.68322	0.19425	46	4.71413	0.219992	0.03	0.006	up	1		43	3.0073	0.252156	29	2.75731	0.307047	-0.25	0.083	down	1
W033	S10	76963-41-2	Nizatidine	Histamine Receptor	Neuronal Signaling		59	4.68322	0.19425	40	5.3565	0.235916	0.67	0.143	up	0.221		43	3.0073	0.252156	30	3.7076	0.301886	0.7	0.233	up	0.9
W033	S11	28860-95-9	Carbidopa	Others	Others		59	4.68322	0.19425	43	5.18698	0.227537	0.5	0.107	up	0.548		43	3.0073	0.252156	32	3.28963	0.2923	0.28	0.093	up	1
W033	S12	137862-53-4	Valsartan	RAAS	Endocrinology & Hormones		59	4.68322	0.19425	55	5.712	0.20119	1.03	0.22	up	0.00352	**	43	3.0073	0.252156	34	2.84124	0.283572	-0.17	0.057	down	1
W033	S13	58-32-2	Dipyridamole	Others	Others		59	4.68322	0.19425	77	5.19234	0.170036	0.51	0.109	up	0.34		43	3.0073	0.252156	55	2.80089	0.222958	-0.21	0.07	down	1
W033	S14	127-07-1	Hydroxyurea	Others	Others		59	4.68322	0.19425	44	5.93955	0.224937	1.26	0.269	up	0.000426	***	43	3.0073	0.252156	31	4.91129	0.296977	1.9	0.632	up	2.05e-05	***
W033	S15	7681-11-0	Potassium Iodide	Others	Others		59	4.68322	0.19425	33	5.55727	0.259735	0.87	0.186	up	0.0775		43	3.0073	0.252156	32	4.525	0.2923	1.52	0.505	up	0.00152	**
W033	S16	105826-92-4	Tropisetron	5-HT Receptor	Neuronal Signaling	Yes
W033	S17	98-92-0	Nicotinamide (Vitamin B3)	Others	Others		59	4.68322	0.19425	43	5.86163	0.227537	1.18	0.252	up	0.00139	**	43	3.0073	0.252156	38	3.62053	0.268233	0.61	0.203	up	1
W033	S18	14807-96-6	Talc	Others	Others		59	4.68322	0.19425	50	4.9562	0.211009	0.27	0.058	up	1		43	3.0073	0.252156	33	3.31461	0.287837	0.31	0.103	up	1
W033	S19	68-19-9	Vitamin B12	Others	Others		59	4.68322	0.19425	49	6.44776	0.213152	1.76	0.376	up	1.89e-08	***	43	3.0073	0.252156	31	4.03613	0.296977	1.03	0.342	up	0.131
W033	S20	15307-79-6	Diclofenac Sodium	COX	Neuronal Signaling		59	4.68322	0.19425	44	4.87341	0.224937	0.19	0.041	up	1		43	3.0073	0.252156	27	2.78815	0.318216	-0.22	0.073	down	1
W033	S21	70356-09-1	Avobenzone	Others	Others		59	4.68322	0.19425	33	5.73394	0.259735	1.05	0.224	up	0.0156	*	43	3.0073	0.252156	31	2.21003	0.296977	-0.8	0.266	down	0.529					rods dying
W033	S22	88150-42-9	Amlodipine	Calcium Channel	Transmembrane Transporters	Yes
W033	S23	443-48-1	Metronidazole	Others	Others		59	4.68322	0.19425	55	5.09218	0.20119	0.41	0.088	up	0.575		43	3.0073	0.252156	40	3.887	0.261441	0.88	0.293	up	0.216
W033	S24	13311-84-7	Flutamide	Androgen Receptor	Endocrinology & Hormones	Yes
W034	S01	93957-55-2	Fluvastatin Sodium	HMG-CoA Reductase	Metabolism	Yes
W034	S02	65899-73-2	Tioconazole	Others	Others	Yes
W034	S03	1508-75-4	Tropicamide	AChR	Neuronal Signaling		51	4.88016	0.230137	44	5.34112	0.245987	0.46	0.094	up	1		26	4.37552	0.307732	27	3.2952	0.302531	-1.08	0.247	down	0.0774
W034	S04	145-13-1	Pregnenolone	Estrogen/progestogen Receptor	Endocrinology & Hormones		51	4.88016	0.230137	46	3.78436	0.240625	-1.1	0.225	down	0.00675	**	26	4.37552	0.307732	31	4.40939	0.284636	0.03	0.007	up	1
W034	S05	723-46-6	Sulfamethoxazole	Others	Others		51	4.88016	0.230137	46	5.72217	0.241045	0.84	0.172	up	0.097		26	4.37552	0.307732	36	3.42267	0.266416	-0.95	0.217	down	0.097
W034	S06	127-69-5	Sulfisoxazole	Others	Others		51	4.88016	0.230137	44	4.95589	0.245334	0.08	0.016	up	1		26	4.37552	0.307732	33	2.80774	0.276864	-1.57	0.359	down	0.000987	***
W034	S07	548-62-9	Crystal Violet	Others	Others	Yes
W034	S08	52-86-8	Haloperidol	Others	Others	Yes
W034	S09	83-12-5	Phenindione	Others	Others		51	4.88016	0.230137	47	5.21101	0.238369	0.33	0.068	up	1		26	4.37552	0.307732	31	3.88325	0.284773	-0.49	0.112	down	0.649
W034	S10	26750-81-2	Alibendol	Others	Others		51	4.88016	0.230137	56	4.62795	0.221437	-0.25	0.051	down	1		26	4.37552	0.307732	37	3.71517	0.263583	-0.66	0.151	down	0.341
W034	S11	57381-26-7	Irsogladine	PDE,AChR	Metabolism		51	4.88016	0.230137	54	5.77613	0.2249	0.9	0.184	up	0.0415	*	26	4.37552	0.307732	29	3.36083	0.293385	-1.01	0.231	down	0.097
W034	S12	124-94-7	Triamcinolone	Others	Others		51	4.88016	0.230137	43	4.99357	0.24802	0.11	0.023	up	1		26	4.37552	0.307732	24	4.18805	0.320179	-0.19	0.043	down	1
W034	S13	1400-61-9	Nystatin (Fungicidin)	Others	Others		51	4.88016	0.230137	35	4.34567	0.274034	-0.53	0.109	down	1		26	4.37552	0.307732	25	2.96079	0.315867	-1.41	0.322	down	0.00852	**
W034	S14	54-85-3	Isoniazid	Others	Others		51	4.88016	0.230137	53	5.48043	0.226966	0.6	0.123	up	0.582		26	4.37552	0.307732	31	2.96675	0.284386	-1.41	0.322	down	0.00482	**
W034	S15	16595-80-5	(-)-Tetramisole	Others	Others		51	4.88016	0.230137	47	5.32291	0.238467	0.44	0.09	up	1		26	4.37552	0.307732	19	3.47346	0.355579	-0.9	0.206	down	0.229
W034	S16	100986-85-4	Levofloxacin	Others	Others		51	4.88016	0.230137	77	4.39403	0.193999	-0.49	0.1	down	0.918		26	4.37552	0.307732	30	3.0569	0.289227	-1.32	0.302	down	0.0102	*
W034	S17	76095-16-4	Enalapril Maleate	RAAS	Endocrinology & Hormones		51	4.88016	0.230137	43	4.83691	0.250729	-0.04	0.008	down	1		26	4.37552	0.307732	19	2.49863	0.357977	-1.88	0.43	down	0.000554	***
W034	S18	58-27-5	Menadione	Others	Others	Yes
W034	S19	298-81-7	Methoxsalen	Others	Others		51	4.88016	0.230137	81	4.43844	0.192632	-0.44	0.09	down	1		26	4.37552	0.307732	28	2.78498	0.297602	-1.59	0.363	down	0.00134	**
W034	S20	22832-87-7	Miconazole Nitrate	Others	Others	Yes
W034	S21	144-82-1	Sulfamethizole	Others	Others		51	4.88016	0.230137	22	5.11484	0.337285	0.23	0.047	up	1		26	4.37552	0.307732	20	2.47074	0.349591	-1.9	0.434	down	0.000341	***
W034	S22	68373-14-8	Sulbactam	Others	Others		51	4.88016	0.230137	78	5.06773	0.193171	0.19	0.039	up	1		26	4.37552	0.307732	34	3.40058	0.273181	-0.97	0.222	down	0.097
W034	S23	13710-19-5	Tolfenamic Acid	COX	Neuronal Signaling	Yes
W034	S24	52549-17-4	Pranoprofen	Others	Others		51	4.88016	0.230137	56	5.50587	0.221158	0.63	0.129	up	0.469		26	4.37552	0.307732	24	2.84296	0.319212	-1.53	0.35	down	0.00387	**
W035	S01	122-11-2	Sulphadimethoxine	Others	Others		42	4.14193	0.250793	34	5.97941	0.278741	1.84	0.444	up	1.05e-05	***	31	2.6929	0.240975	27	2.88778	0.258209	0.19	0.071	up	1		+
W035	S02	13392-28-4	Rimantadine	Others	Others		42	4.14193	0.250793	35	4.83543	0.27473	0.69	0.167	up	0.436		31	2.6929	0.240975	25	2.5956	0.268339	-0.1	0.037	down	1		+
W035	S03	125-33-7	Primidone	Others	Others		42	4.14193	0.250793	29	4.64586	0.301815	0.5	0.121	up	0.995		31	2.6929	0.240975	27	3.75481	0.258209	1.06	0.394	up	0.0291	*
W035	S04	77191-36-7	Nefiracetam	GABA Receptor	Neuronal Signaling		42	4.14193	0.250793	32	5.23031	0.287319	1.09	0.263	up	0.0389	*	31	2.6929	0.240975	23	3.43174	0.279762	0.74	0.275	up	0.409
W035	S05	65141-46-0	Nicorandil	Potassium Channel	Transmembrane Transporters		42	4.14193	0.250793	32	5.33219	0.287319	1.19	0.287	up	0.018	*	31	2.6929	0.240975	33	2.15533	0.233559	-0.54	0.201	down	0.786		+
W035	S06	54965-24-1	Tamoxifen Citrate	Estrogen/progestogen Receptor,Autophagy	Endocrinology & Hormones	Yes
W035	S07	10212-25-6	Cyclocytidine HCl	Others	Others		42	4.14193	0.250793	15	4.33533	0.419657	0.19	0.046	up	0.995		31	2.6929	0.240975	20	2.789	0.300012	0.1	0.037	up	1
W035	S08	6284-40-8	Meglumine	Others	Others		42	4.14193	0.250793	35	4.96486	0.27473	0.82	0.198	up	0.216		31	2.6929	0.240975	25	2.87668	0.268339	0.18	0.067	up	1		+
W035	S09	129722-12-9	Aripiprazole	5-HT Receptor	Neuronal Signaling	Yes
W035	S10	91296-87-6	Sarafloxacin HCl	Others	Others		42	4.14193	0.250793	31	4.73742	0.291917	0.6	0.145	up	0.731		31	2.6929	0.240975	24	3.14125	0.273872	0.45	0.167	up	1
W035	S11	155-41-9	Methscopolamine	AChR	Neuronal Signaling		42	4.14193	0.250793	33	4.61818	0.282933	0.48	0.116	up	0.995		31	2.6929	0.240975	37	3.06946	0.220573	0.38	0.141	up	1
W035	S12	19774-82-4	Amiodarone HCl	Autophagy,Potassium Channel	Transmembrane Transporters	Yes
W035	S13	2922-28-3	Adenine HCl	DNA/RNA Synthesis	DNA Damage		42	4.14193	0.250793	44	4.53432	0.245027	0.39	0.094	up	0.995		31	2.6929	0.240975	36	3.23639	0.223616	0.54	0.201	up	0.786		+
W035	S14	53885-35-1	Ticlopidine HCl	P2 Receptor	Neuronal Signaling	Yes
W035	S15	1104-22-9	Meclizine 2HCl	Others	Others	Yes
W035	S16	83919-23-7	Mometasone furoate	Others	Others		42	4.14193	0.250793	28	3.66429	0.307157	-0.48	0.116	down	0.995		31	2.6929	0.240975	28	3.52086	0.253556	0.83	0.308	up	0.179		+			inner nuclear layer cell bodies are red
W036	S01	51-52-5	Propylthiouracil	Others	Others		76	5.5165	0.20629	40	5.46685	0.25612	-0.05	0.009	down	1		51	3.84562	0.248402	32	3.19987	0.287249	-0.65	0.169	down	0.236
W036	S02	80474-14-2	Fluticasone propionate	Others	Others		76	5.5165	0.20629	51	4.05177	0.23404	-1.46	0.265	down	1.47e-07	***	51	3.84562	0.248402	45	3.67153	0.257613	-0.17	0.044	down	1
W036	S03	103890-78-4	Lacidipine	Calcium Channel	Transmembrane Transporters	Yes
W036	S04	697761-98-1	Elvitegravir (GS-9137, JTK-303)	Integrase	Microbiology		76	5.5165	0.20629	58	4.44806	0.224675	-1.07	0.194	down	0.000223	***	51	3.84562	0.248402	47	4.07936	0.254445	0.23	0.06	up	1
W036	S05	376348-65-1	Maraviroc	CCR	Microbiology		76	5.5165	0.20629	44	4.76211	0.246933	-0.75	0.136	down	0.0526		51	3.84562	0.248402	37	3.4268	0.273644	-0.42	0.109	down	0.739
W036	S06	518048-05-0	Raltegravir (MK-0518)	Integrase	Microbiology		76	5.5165	0.20629	31	4.99517	0.282248	-0.52	0.094	down	0.574		51	3.84562	0.248402	28	3.11162	0.301061	-0.73	0.19	down	0.179
W036	S07	58-14-0	Pyrimethamine	DHFR	Metabolism		76	5.5165	0.20629	35	4.78082	0.269196	-0.74	0.134	down	0.0944		51	3.84562	0.248402	25	2.57059	0.313289	-1.28	0.333	down	0.00125	**				outer segments look bad; lenses are bulging
W036	S08	38194-50-2	Sulindac	Others	Others		76	5.5165	0.20629	64	4.9206	0.217371	-0.6	0.109	down	0.0984		51	3.84562	0.248402	36	2.56146	0.27613	-1.28	0.333	down	0.000168	***
W036	S09	950762-95-5	PCI-34051	HDAC	Epigenetics		76	5.5165	0.20629	9	6.32223	0.484755	0.81	0.147	up	0.623		51	3.84562	0.248402	16	2.29522	0.372352	-1.55	0.403	down	0.000743	***				rods dying; fish almost look pigmented
W036	S10	869288-64-2	PF-573228	FAK	Angiogenesis		76	5.5165	0.20629	36	4.61842	0.266303	-0.9	0.163	down	0.0198	*	51	3.84562	0.248402	25	3.13288	0.31337	-0.71	0.185	down	0.236
W036	S11	582315-72-8	BMS-265246	CDK	Cell Cycle	Yes
W036	S12	94055-76-2	Suplatast Tosylate	Others	Others		76	5.5165	0.20629	52	4.47257	0.232637	-1.04	0.189	down	0.000567	***	51	3.84562	0.248402	44	3.05708	0.259306	-0.79	0.205	down	0.0425	*
W036	S13	85650-52-8	Mirtazapine	Others	Others	Yes																										rods dying; photoreceptor layer looks horrible
W036	S14	91599-74-5	Benidipine HCl	Calcium Channel	Transmembrane Transporters	Yes
W036	S15	43229-80-7	Formoterol Hemifumarate	Adrenergic Receptor	Neuronal Signaling		76	5.5165	0.20629	43	5.39335	0.249284	-0.12	0.022	down	1		51	3.84562	0.248402	33	3.50304	0.284208	-0.34	0.088	down	1
W036	S16	80-77-3	Chlormezanone	Others	Others		76	5.5165	0.20629	40	5.19547	0.256349	-0.32	0.058	down	1		51	3.84562	0.248402	24	2.49109	0.317961	-1.35	0.351	down	0.000654	***
W036	S17	34580-14-8	Ketotifen Fumarate	Histamine Receptor	Neuronal Signaling	Yes
W036	S18	64887-14-5	Urapidil HCl	5-HT Receptor	Neuronal Signaling		76	5.5165	0.20629	46	4.52564	0.242954	-0.99	0.179	down	0.00218	**	51	3.84562	0.248402	43	3.26525	0.261442	-0.58	0.151	down	0.236
W036	S19	15291-75-5	Ginkgolide A	GABA Receptor	Neuronal Signaling		76	5.5165	0.20629	48	4.80519	0.240174	-0.71	0.129	down	0.0595		51	3.84562	0.248402	41	2.85507	0.265603	-0.99	0.257	down	0.00503	**
W036	S20	101831-37-2	Diclazuril	Others	Others	Yes
W036	S21	58-96-8	Uridine	DNA/RNA Synthesis	DNA Damage		76	5.5165	0.20629	43	5.78482	0.249107	0.27	0.049	up	1		51	3.84562	0.248402	39	2.95416	0.269063	-0.89	0.231	down	0.0193	*
W036	S22	30484-77-6	Flunarizine 2HCl	Calcium Channel	Transmembrane Transporters	Yes
W036	S23	73151-29-8	Fenticonazole Nitrate	Others	Others	Yes
W036	S24	90098-04-7	Rebamipide	Others	Others		76	5.5165	0.20629	36	5.28364	0.266229	-0.23	0.042	down	1		51	3.84562	0.248402	29	3.52056	0.297209	-0.33	0.086	down	1
W038	S01	2398-96-1	Tolnaftate	Others	Others	Yes
W038	S02	70024-40-7	Terazosin HCl	Adrenergic Receptor	Neuronal Signaling		40	4.54519	0.245631	54	4.69594	0.211864	0.15	0.033	up	1		39	3.58821	0.240135	35	2.95714	0.253485	-0.63	0.176	down	0.919
W038	S03	611-75-6	Bromhexine HCl	Others	Others		40	4.54519	0.245631	4	4.58973	0.772156	0.04	0.009	up	1		39	3.58821	0.240135	4	1.9425	0.74982	-1.65	0.46	down	0.586					all rods sick and dying
W038	S04	75330-75-5	Lovastatin	HMG-CoA Reductase	Metabolism	Yes
W038	S05	1953-02-2	Tiopronin	Others	Others		40	4.54519	0.245631	44	5.58475	0.234292	1.04	0.229	up	0.0386	*	39	3.58821	0.240135	25	3.1544	0.299928	-0.43	0.12	down	1
W038	S06	127294-70-6	Balofloxacin	Others	Others		40	4.54519	0.245631	56	3.69654	0.207987	-0.85	0.187	down	0.142		39	3.58821	0.240135	38	3.53421	0.243274	-0.05	0.014	down	1
W038	S07	118288-08-7	Lafutidine	Histamine Receptor	Neuronal Signaling		40	4.54519	0.245631	43	4.39524	0.236942	-0.15	0.033	down	1		39	3.58821	0.240135	43	4.4714	0.228693	0.88	0.245	up	0.136
W038	S08	75438-57-2	Moxonidine	Others	Others		40	4.54519	0.245631	43	4.86943	0.236848	0.32	0.07	up	1		39	3.58821	0.240135	38	3.27816	0.243274	-0.31	0.086	down	1
W038	S09	78712-43-3	Ozagrel HCl	Others	Others		40	4.54519	0.245631	55	4.59572	0.209926	0.05	0.011	up	1		39	3.58821	0.240135	45	3.87422	0.223553	0.29	0.081	up	1			+		extensive rhodopsin mislocalization in cell body and inner segment
W038	S10	74863-84-6	Argatroban	Others	Others		40	4.54519	0.245631	43	5.16138	0.23684	0.62	0.136	up	1		39	3.58821	0.240135	37	3.05949	0.246539	-0.53	0.148	down	1
W038	S11	15574-49-9	Mecarbinate	Others	Others		40	4.54519	0.245631	53	5.13094	0.213703	0.59	0.13	up	1		39	3.58821	0.240135	36	3.34	0.24994	-0.25	0.07	down	1
W038	S12	134523-03-8	Atorvastatin Calcium	HMG-CoA Reductase	Metabolism	Yes
W038	S13	76824-35-6	Famotidine	Histamine Receptor	Neuronal Signaling		40	4.54519	0.245631	16	4.77247	0.386958	0.23	0.051	up	1		39	3.58821	0.240135	12	2.18442	0.432909	-1.4	0.39	down	0.0869					outer segments degenerating
W038	S14	82586-52-5	Moexipril HCl	RAAS	Endocrinology & Hormones		40	4.54519	0.245631	61	5.00376	0.199455	0.46	0.101	up	1		39	3.58821	0.240135	32	3.4675	0.265101	-0.12	0.033	down	1
W038	S15	167221-71-8	Clevidipine Butyrate	Calcium Channel	Transmembrane Transporters		40	4.54519	0.245631	44	4.4021	0.234172	-0.14	0.031	down	1		39	3.58821	0.240135	23	3.56565	0.312696	-0.02	0.006	down	1
W038	S16	92077-78-6	Cilazapril Monohydrate	RAAS	Endocrinology & Hormones		40	4.54519	0.245631	49	4.1079	0.222163	-0.44	0.097	down	1		39	3.58821	0.240135	33	3.51	0.261054	-0.08	0.022	down	1
W038	S17	50-42-0	Adiphenine HCl	Others	Others		40	4.54519	0.245631	35	5.43599	0.262184	0.89	0.196	up	0.214		39	3.58821	0.240135	26	2.57427	0.294104	-1.01	0.281	down	0.136
W038	S18	136434-34-9	Duloxetine HCl	5-HT Receptor	Neuronal Signaling	Yes
W038	S19	39133-31-8	Trimebutine	Opioid Receptor	Neuronal Signaling		40	4.54519	0.245631	58	4.10801	0.204569	-0.44	0.097	down	1		39	3.58821	0.240135	45	2.92444	0.223553	-0.66	0.184	down	0.646
W038	S20	148849-67-6	Ivabradine HCl	Adrenergic Receptor	Neuronal Signaling		40	4.54519	0.245631	7	4.33973	0.584467	-0.21	0.046	down	1		39	3.58821	0.240135	7	2.43143	0.566811	-1.16	0.323	down	0.843
W038	S21	129101-54-8	Rivastigmine Tartrate	AChR	Neuronal Signaling		40	4.54519	0.245631	27	3.62567	0.298068	-0.92	0.202	down	0.267		39	3.58821	0.240135	21	3.41048	0.327248	-0.18	0.05	down	1
W038	S22	659-18-7	Betaxolol	Adrenergic Receptor	Neuronal Signaling		40	4.54519	0.245631	40	4.335	0.245446	-0.21	0.046	down	1		39	3.58821	0.240135	26	3.00927	0.294104	-0.58	0.162	down	1
W038	S23	90038-01-0	Detomidine HCl	Adrenergic Receptor	Neuronal Signaling	Yes
W038	S24	181183-52-8	Almotriptan Malate	5-HT Receptor	Neuronal Signaling		40	4.54519	0.245631	56	4.71702	0.208023	0.17	0.037	up	1		39	3.58821	0.240135	33	3.42212	0.261054	-0.17	0.047	down	1
W039	S01	177036-94-1	Ambrisentan	Others	Others		33	3.64867	0.26975	49	4.6327	0.226152	0.98	0.269	up	0.0444	*	35	4.14224	0.285521	41	3.91495	0.265395	-0.23	0.056	down	1
W039	S02	153559-49-0	Bexarotene	Others	Others	Yes
W039	S03	110221-44-8	Temocapril HCl	RAAS	Endocrinology & Hormones		33	3.64867	0.26975	56	4.18298	0.21311	0.53	0.145	up	0.69		35	4.14224	0.285521	74	4.24047	0.205784	0.1	0.024	up	1
W039	S04	56974-61-9	Gabexate Mesylate	Proteasome	Proteases		33	3.64867	0.26975	65	4.41431	0.201344	0.77	0.211	up	0.189		35	4.14224	0.285521	66	2.84682	0.215613	-1.3	0.314	down	0.00202	**
W039	S05	161735-79-1	Rasagiline Mesylate	MAO	Metabolism		33	3.64867	0.26975	64	4.04977	0.201556	0.4	0.11	up	0.974		35	4.14224	0.285521	50	3.7896	0.243777	-0.35	0.084	down	1
W039	S06	16676-29-2	Naltrexone HCl	Opioid Receptor	Neuronal Signaling		33	3.64867	0.26975	45	4.64267	0.234194	0.99	0.271	up	0.0446	*	35	4.14224	0.285521	51	3.95489	0.241022	-0.19	0.046	down	1
W039	S07	23672-07-3	Levosulpiride	Dopamine Receptor	Neuronal Signaling		33	3.64867	0.26975	34	4.15413	0.265285	0.51	0.14	up	0.957		35	4.14224	0.285521	45	3.72582	0.254539	-0.42	0.101	down	1
W039	S08	42461-84-7	Flunixin Meglumin	COX	Neuronal Signaling		33	3.64867	0.26975	57	4.06852	0.212403	0.42	0.115	up	0.974		35	4.14224	0.285521	46	3.7424	0.253063	-0.4	0.097	down	1
W039	S09	89396-94-1	Imidapril HCl	RAAS	Endocrinology & Hormones		33	3.64867	0.26975	47	4.06914	0.229827	0.42	0.115	up	0.974		35	4.14224	0.285521	35	4.42949	0.285318	0.29	0.07	up	1
W039	S10	96946-42-8	Cisatracurium Besylate	Adrenergic Receptor	Neuronal Signaling		33	3.64867	0.26975	58	4.28693	0.210111	0.64	0.175	up	0.44		35	4.14224	0.285521	62	4.46824	0.221346	0.33	0.08	up	1
W039	S11	141625-93-6	Dronedarone HCl	Others	Others	Yes
W039	S12	168626-94-6	Conivaptan HCl	Others	Others		33	3.64867	0.26975	43	4.30119	0.239753	0.65	0.178	up	0.451		35	4.14224	0.285521	49	3.55168	0.246038	-0.59	0.142	down	1
W039	S13	122647-32-9	Ibutilide Fumarate	Sodium Channel	Transmembrane Transporters		33	3.64867	0.26975	45	3.95456	0.234552	0.31	0.085	up	0.974		35	4.14224	0.285521	53	4.46707	0.236956	0.32	0.077	up	1
W039	S14	23288-49-5	Probucol	Others	Others		33	3.64867	0.26975	41	4.49008	0.24406	0.84	0.23	up	0.189		35	4.14224	0.285521	55	3.63783	0.233121	-0.5	0.121	down	1
W039	S15	131707-23-8	Arbidol HCl	Others	Others	Yes
W039	S16	156897-06-2	Licofelone	COX	Neuronal Signaling	Yes
W039	S17	50-99-7	Dextrose	Others	Others		33	3.64867	0.26975	52	4.40867	0.220226	0.76	0.208	up	0.227		35	4.14224	0.285521	64	4.249	0.218452	0.11	0.027	up	1
W039	S18	25990-60-7	Xylose	Others	Others		33	3.64867	0.26975	36	5.08378	0.258552	1.44	0.395	up	0.00084	***	35	4.14224	0.285521	36	4.26804	0.281885	0.13	0.031	up	1
W039	S19	72-33-3	Mestranol	Others	Others	Yes
W039	S20	57149-07-2	Naftopidil	Adrenergic Receptor	Neuronal Signaling	Yes
W039	S21	85416-73-5	S- (+)-Rolipram	PDE	Metabolism		33	3.64867	0.26975	71	3.95267	0.193815	0.3	0.082	up	0.974		35	4.14224	0.285521	60	2.70838	0.22516	-1.43	0.345	down	0.000537	***
W039	S22	198480-56-7	Bazedoxifene HCl	Estrogen/progestogen Receptor	Endocrinology & Hormones	Yes
W039	S23	5908-99-6	Atropine	AChR	Neuronal Signaling		33	3.64867	0.26975	37	4.3573	0.255818	0.71	0.195	up	0.44		35	4.14224	0.285521	22	3.98506	0.35382	-0.16	0.039	down	1
W039	S24	162401-32-3	Roflumilast	PDE	Metabolism		33	3.64867	0.26975	27	6.09997	0.29651	2.45	0.671	up	2.32e-09	***	35	4.14224	0.285521	21	3.11209	0.364514	-1.03	0.249	down	0.314
W040	S01	82159-09-9	Epalrestat	Others	Others		50	4.13148	0.246857	47	4.68364	0.251769	0.55	0.133	up	0.249		52	4.08194	0.227772	39	4.04713	0.263009	-0.03	0.007	down	1
W040	S02	22839-47-0	Aspartame	Others	Others		50	4.13148	0.246857	26	5.38493	0.310449	1.25	0.303	up	0.00165	**	52	4.08194	0.227772	30	3.88833	0.299876	-0.19	0.047	down	1
W040	S03	145040-37-5	Candesartan Cilexetil	RAAS	Endocrinology & Hormones	Yes
W040	S04	65-28-1	Phentolamine Mesylate	Adrenergic Receptor	Neuronal Signaling		50	4.13148	0.246857	32	4.99943	0.288313	0.87	0.211	up	0.0459	*	52	4.08194	0.227772	28	3.89607	0.310401	-0.19	0.047	down	1		+
W040	S05	51803-78-2	Nimesulide	COX	Neuronal Signaling	Yes
W040	S06	536-43-6	Dyclonine HCl	Others	Others	Yes
W040	S07	427-51-0	Cyproterone Acetate	Androgen Receptor	Endocrinology & Hormones	Yes
W040	S08	41100-52-1	Memantine HCl	AMPA Receptor-kainate Receptor-NMDA Receptor	Neuronal Signaling		50	4.13148	0.246857	36	4.61476	0.275753	0.48	0.116	up	0.446		52	4.08194	0.227772	37	4.21514	0.270024	0.13	0.032	up	1		+
W040	S09	969-33-5	Cyproheptadine HCl	Histamine Receptor	Neuronal Signaling	Yes
W040	S10	3094-09-5	Doxifluridine	Others	Others		50	4.13148	0.246857	43	4.41506	0.259562	0.28	0.068	up	0.98		52	4.08194	0.227772	33	3.50152	0.285921	-0.58	0.142	down	0.674
W040	S11	112529-15-4	Pioglitazone HCl	P450 (e.g. CYP17)	Metabolism		50	4.13148	0.246857	24	4.94727	0.320901	0.82	0.198	up	0.125		52	4.08194	0.227772	29	2.85207	0.305003	-1.23	0.301	down	0.0123	*				outer segments look horrible
W040	S12	70374-39-9	Lornoxicam	COX	Neuronal Signaling		50	4.13148	0.246857	49	5.2161	0.248798	1.08	0.261	up	0.00101	**	52	4.08194	0.227772	33	3.16091	0.285921	-0.92	0.225	down	0.106
W040	S13	62571-86-2	Captopril	RAAS	Endocrinology & Hormones		50	4.13148	0.246857	37	3.91941	0.273207	-0.21	0.051	down	0.98		52	4.08194	0.227772	36	3.56339	0.273748	-0.52	0.127	down	0.727
W040	S14	65-46-3	Cytidine	Others	Others		50	4.13148	0.246857	46	4.794	0.253751	0.66	0.16	up	0.125		52	4.08194	0.227772	40	3.48675	0.2597	-0.6	0.147	down	0.594
W040	S15	4682-36-4	Orphenadrine Citrate	AChR	Neuronal Signaling	Yes
W040	S16	103766-25-2	Gimeracil	Dehydrogenase	Metabolism		50	4.13148	0.246857	65	4.32506	0.228308	0.19	0.046	up	0.98		52	4.08194	0.227772	47	3.40832	0.239582	-0.67	0.164	down	0.333
W041	S01	869357-68-6	AZD8330	MEK	MAPK	Yes
W041	S02	1032823-75-8	GSK1292263	GPR	Endocrinology & Hormones	Yes
W041	S03	698387-09-6	Neratinib (HKI-272)	HER2,EGFR	Protein Tyrosine Kinase	Yes
W041	S04	956697-53-3	LDE225 (NVP-LDE225,Erismodegib)	Hedgehog/Smoothened	Stem Cells & Wnt		42	5.183	0.30341	9	3.50595	0.618867	-1.68	0.324	down	0.104		32	4.06175	0.30538	7	3.63729	0.647514	-0.42	0.103	down	1					fish sick but not dead; rods dying
W041	S05	163253-35-8	Sitafloxacin Hydrate	Others	Others		42	5.183	0.30341	43	4.4695	0.29949	-0.71	0.137	down	0.54		32	4.06175	0.30538	23	3.99661	0.358561	-0.07	0.017	down	1
W041	S06	124431-80-7	CGS 21680 HCl	5-alpha Reductase	Angiogenesis		42	5.183	0.30341	55	5.75922	0.271113	0.58	0.112	up	0.832		32	4.06175	0.30538	24	4.49448	0.351438	0.43	0.106	up	1
W041	S07	211915-06-9	Dabigatran Etexilate	Others	Others		42	5.183	0.30341	42	4.72931	0.302376	-0.45	0.087	down	1		32	4.06175	0.30538	24	4.72376	0.351	0.66	0.162	up	1
W041	S08	1234703-40-2	LY2608204	Others	Others	Yes
W041	S09	1262036-50-9	LY2886721	Others	Others		42	5.183	0.30341	44	5.5385	0.297583	0.36	0.069	up	1		32	4.06175	0.30538	30	3.59077	0.315129	-0.47	0.116	down	1
W041	S10	1000669-72-6	KW-2449	Aurora Kinase,Bcr-Abl,FLT3	Cell Cycle/Angiogenesis		42	5.183	0.30341	53	3.76324	0.275172	-1.42	0.274	down	0.00143	**	32	4.06175	0.30538	53	4.75237	0.239933	0.69	0.17	up	0.624				+	few new rods and some abnormal
W041	S11	161715-24-8	Tebipenem Pivoxil	Others	Others		42	5.183	0.30341	38	5.54822	0.317036	0.37	0.071	up	1		32	4.06175	0.30538	24	4.08764	0.351214	0.03	0.007	up	1
W041	S12	927880-90-8	RAF265 (CHIR-265)	VEGFR,Raf	MAPK	Yes
W041	S13	1255517-76-0	PF-4708671	S6 Kinase	PI3K/Akt/mTOR	Yes
W041	S14	112960-16-4	PD128907 HCl	Dopamine Receptor	Neuronal Signaling		42	5.183	0.30341	57	4.95842	0.267043	-0.22	0.042	down	1		32	4.06175	0.30538	33	3.27685	0.300936	-0.78	0.192	down	0.624
W041	S15	147098-20-2	Rosuvastatin Calcium	RAAS	Endocrinology & Hormones		42	5.183	0.30341	45	4.90967	0.294238	-0.27	0.052	down	1		32	4.06175	0.30538	40	4.16199	0.274308	0.1	0.025	up	1
W041	S16	732302-99-7	Givinostat (ITF2357)	HDAC	Cytoskeletal Signaling		42	5.183	0.30341	39	4.63681	0.316352	-0.55	0.106	down	1		32	4.06175	0.30538	30	4.70042	0.316924	0.64	0.158	up	1
W042	S02	328543-09-5	AG-14361	PARP	DNA Damage		43	5.10682	0.289854	28	4.84649	0.342787	-0.26	0.051	down	1		28	3.44863	0.247276	25	3.36055	0.261685	-0.09	0.026	down	1
W042	S03	1229236-86-5	LY2784544	JAK	JAK/STAT		43	5.10682	0.289854	29	4.63693	0.339644	-0.47	0.092	down	0.909		28	3.44863	0.247276	28	2.32787	0.247256	-1.12	0.325	down	0.00518	**
W042	S04	1072833-77-2	MLN2238	Proteasome	Proteases	Yes
W042	S05	1201902-80-8	MLN9708	Proteasome	Proteases	Yes
W042	S06	940929-33-9	SB743921	Kinesin	Cytoskeletal Signaling	Yes
W042	S07	872511-34-7	BGJ398 (NVP-BGJ398)	FGFR	Angiogenesis	Yes
W042	S08	1050500-29-2	AST-1306	EGFR	Protein Tyrosine Kinase	Yes
W042	S09	694433-59-5	SB505124	TGF-beta/Smad	TGF-beta/Smad	Yes
W042	S11	848942-61-0	AZD8931 (Sapitinib)	HER2,EGFR	Protein Tyrosine Kinase	Yes
W042	S13	841290-81-1	R406	Syk,FLT3	Angiogenesis		43	5.10682	0.289854	56	4.84457	0.265442	-0.26	0.051	down	1		28	3.44863	0.247276	31	3.25727	0.235129	-0.19	0.055	down	1
W042	S14	1025065-69-3	SGI-1776 free base	Pim	JAK/STAT	Yes
W042	S15	173334-58-2	Aliskiren Hemifumarate	RAAS	Endocrinology & Hormones		43	5.10682	0.289854	38	5.14501	0.303483	0.04	0.008	up	1		28	3.44863	0.247276	33	3.31093	0.227882	-0.14	0.041	down	1
W042	S16	1174046-72-0	BMS-794833	VEGFR,c-Met	Protein Tyrosine Kinase	Yes
W043	S01	940310-85-0	NVP-BHG712	Raf,Src,Bcr-Abl,VEGFR,Ephrin receptor	Protein Tyrosine Kinase		60	4.75467	0.199636	37	5.18757	0.254223	0.43	0.09	up	1		53	4.33436	0.282768	45	5.1772	0.302107	0.84	0.194	up	0.313
W043	S02	183320-51-6	OSI-420	EGFR	Protein Tyrosine Kinase		60	4.75467	0.199636	42	5.31976	0.238611	0.57	0.12	up	0.81		53	4.33436	0.282768	32	4.18082	0.349978	-0.15	0.035	down	1
W043	S03	900185-01-5	PIK-293	PI3K	PI3K/Akt/mTOR		60	4.75467	0.199636	31	5.06129	0.277738	0.31	0.065	up	1		53	4.33436	0.282768	37	4.20825	0.32841	-0.13	0.03	down	1
W043	S04	566-48-3	Formestane	Aromatase	Endocrinology & Hormones		60	4.75467	0.199636	42	4.65238	0.238611	-0.1	0.021	down	1		53	4.33436	0.282768	41	4.39114	0.314446	0.06	0.014	up	1
W043	S05	1201898-17-0	Vinflunine Tartrate	Microtubule Associated	Cytoskeletal Signaling		60	4.75467	0.199636	61	5.01951	0.197993	0.26	0.055	up	1		53	4.33436	0.282768	47	4.47368	0.296481	0.14	0.032	up	1			+		Rhodopsin mislocalization in cell body and inner segment
W043	S06	905586-69-8	AZ 960	JAK	JAK/STAT	Yes
W043	S07	208255-80-5	DAPT (GSI-IX)	Gamma-secretase,Beta Amyloid	Proteases		60	4.75467	0.199636	23	5.50609	0.322442	0.75	0.158	up	0.618		53	4.33436	0.282768	24	2.60875	0.398587	-1.73	0.399	down	0.00253	**			+	new rods fill rim, no/small proliferative zone
W043	S08	366017-09-6	Mubritinib (TAK 165)	HER2	Protein Tyrosine Kinase	Yes
W043	S09	136572-09-3	Irinotecan HCl Trihydrate	Topoisomerase	DNA Damage		60	4.75467	0.199636	41	4.66049	0.241504	-0.09	0.019	down	1		53	4.33436	0.282768	46	4.12965	0.298977	-0.2	0.046	down	1				+	few new rods, no/small proliferative zone
W043	S10	1092351-67-1	PP242	mTOR,Autophagy	PI3K/Akt/mTOR		60	4.75467	0.199636	44	4.91545	0.233125	0.16	0.034	up	1		53	4.33436	0.282768	35	3.53139	0.337174	-0.8	0.185	down	0.55
W043	S11	1056634-68-4	CYT387	JAK	JAK/STAT		60	4.75467	0.199636	55	3.75582	0.208513	-1	0.21	down	0.00756	**	53	4.33436	0.282768	48	5.48042	0.29345	1.15	0.265	up	0.0276	*		+		Rhodopsin mislocalization in inner segment
W043	S12	405554-55-4	SB590885	Raf	MAPK		60	4.75467	0.199636	41	4.54854	0.241504	-0.21	0.044	down	1		53	4.33436	0.282768	34	3.76359	0.34075	-0.57	0.132	down	1
W043	S13	811803-05-1	Apatinib	VEGFR	Protein Tyrosine Kinase		60	4.75467	0.199636	83	4.27554	0.169737	-0.48	0.101	down	0.81		53	4.33436	0.282768	78	4.77092	0.24122	0.44	0.102	up	1
W043	S14	348622-88-8	UK 383367	Procollagen C Proteinase	Metabolism		60	4.75467	0.199636	56	4.60214	0.206643	-0.15	0.032	down	1		53	4.33436	0.282768	33	4.90485	0.345151	0.57	0.132	up	1
W043	S15	901-47-3	TAME	E3 Ligase ,APC	Cell Cycle		60	4.75467	0.199636	40	4.769	0.244504	0.01	0.002	up	1		53	4.33436	0.282768	35	3.53537	0.336416	-0.8	0.185	down	0.55
W043	S16	870281-82-6	CAL-101 (Idelalisib, GS-1101)	PI3K	PI3K/Akt/mTOR		60	4.75467	0.199636	60	4.87133	0.199636	0.12	0.025	up	1		53	4.33436	0.282768	49	4.14635	0.290988	-0.19	0.044	down	1
W044	S01	900185-02-6	PIK-294	PI3K	PI3K/Akt/mTOR		43	5.74672	0.261882	58	5.60539	0.229749	-0.14	0.024	down	1		29	4.07288	0.301518	44	4.47367	0.252661	0.4	0.098	up	1
W044	S02	273404-37-8,851091-96-8	VX-765	Caspase	Apoptosis		43	5.74672	0.261882	23	5.68577	0.347588	-0.06	0.01	down	1		29	4.07288	0.301518	17	3.37636	0.380999	-0.7	0.172	down	1
W044	S03	496775-61-2	Eltrombopag	Others	Others		43	5.74672	0.261882	49	4.48486	0.247353	-1.26	0.219	down	0.00262	**	29	4.07288	0.301518	42	3.55728	0.25834	-0.52	0.128	down	1
W044	S04	700874-72-2	LY2157299	TGF-beta/Smad	TGF-beta/Smad		43	5.74672	0.261882	53	5.48211	0.238623	-0.26	0.045	down	1		29	4.07288	0.301518	35	3.9395	0.277176	-0.13	0.032	down	1
W044	S05	332012-40-5	Telatinib	VEGFR,PDGFR,c-Kit	Protein Tyrosine Kinase		43	5.74672	0.261882	38	5.01395	0.27616	-0.73	0.127	down	0.329		29	4.07288	0.301518	49	3.20027	0.241902	-0.87	0.214	down	0.163					sick retinas
W044	S06	74050-98-9	Ketanserin	5-HT Receptor	Neuronal Signaling		43	5.74672	0.261882	37	3.79915	0.27928	-1.95	0.339	down	1.16e-06	***	29	4.07288	0.301518	32	2.79103	0.287948	-1.28	0.314	down	0.0128	*
W044	S07	161796-78-7	Esomeprazole Sodium	ATPase	Transmembrane Transporters		43	5.74672	0.261882	33	5.19747	0.294367	-0.55	0.096	down	0.989		29	4.07288	0.301518	27	3.62411	0.309766	-0.45	0.11	down	1
W044	S08	755038-65-4	Volasertib (BI 6727)	PLK	Cell Cycle	Yes
W044	S09	914913-88-5	Palomid 529 (P529)	mTOR	PI3K/Akt/mTOR		43	5.74672	0.261882	19	3.31138	0.381097	-2.44	0.425	down	7.01e-07	***	29	4.07288	0.301518	19	3.58662	0.363519	-0.49	0.12	down	1					sick retinas; few rods
W044	S10	286930-03-8	Fesoterodine Fumarate	AChR	Neuronal Signaling		43	5.74672	0.261882	40	6.07778	0.270307	0.33	0.057	up	1		29	4.07288	0.301518	35	4.07695	0.277421	0	0	down	1
W044	S11	856243-80-6	Degrasyn (WP1130)	DUB,Bcr-Abl	Angiogenesis	Yes
W044	S12	935881-37-1	AR-42	HDAC	Epigenetics	Yes
W044	S13	154229-18-2	Abiraterone Acetate	P450 (e.g. CYP17)	Metabolism	Yes
W044	S14	944396-07-0	BKM120 (NVP-BKM120, Buparlisib)	PI3K	PI3K/Akt/mTOR	Yes
W044	S15	1009820-21-6	CX-4945 (Silmitasertib)	Others	Others		43	5.74672	0.261882	29	5.86529	0.312021	0.12	0.021	up	1		29	4.07288	0.301518	30	3.71296	0.296213	-0.36	0.088	down	1
W044	S16	989-51-5	(-)-Epigallocatechin Gallate	Others	Others		43	5.74672	0.261882	28	4.55005	0.3176	-1.2	0.209	down	0.0221	*	29	4.07288	0.301518	35	3.09739	0.278267	-0.98	0.241	down	0.128
W044	S17	120-97-8	Dichlorphenamide	Others	Others		43	5.74672	0.261882	11	3.56352	0.493584	-2.18	0.379	down	0.000971	***	29	4.07288	0.301518	14	2.10268	0.417952	-1.97	0.484	down	0.00107	**	+			tons of debris in RPE area
W044	S26	166518-60-1	Avasimibe	P450 (e.g. CYP17)	Metabolism		43	5.74672	0.261882	55	4.61956	0.234841	-1.13	0.197	down	0.00698	**	29	4.07288	0.301518	39	3.38655	0.265088	-0.69	0.169	down	0.694
W044	S28	929095-18-1	GSK461364	PLK	Cell Cycle		43	5.74672	0.261882	24	4.48996	0.340686	-1.26	0.219	down	0.0221	*	29	4.07288	0.301518	24	1.87935	0.326134	-2.19	0.538	down	2.28e-06	***			+	small proliferative zone; many new rods
W045	S01	102518-79-6	(-)-Huperzine A (HupA)	GluR	Neuronal Signaling		40	4.82713	0.256346	25	5.22824	0.322723	0.4	0.083	up	1		29	3.8446	0.406892	28	3.82606	0.412584	-0.02	0.005	down	1
W045	S02	7562-61-0	(+)-Usniacin	Others	Others	Yes
W045	S03	133-32-4	3-Indolebutyric acid (IBA)	Others	Others		40	4.82713	0.256346	57	5.73433	0.216308	0.91	0.189	up	0.0619		29	3.8446	0.406892	54	3.56472	0.325086	-0.28	0.073	down	1
W045	S04	90-33-5	4-Methylumbelliferone (4-MU)	Others	Others		40	4.82713	0.256346	61	4.50976	0.208744	-0.32	0.066	down	1		29	3.8446	0.406892	56	4.77075	0.319886	0.93	0.242	up	0.382
W045	S05	531-75-9	Esculin	Others	Others		40	4.82713	0.256346	42	5.23876	0.250204	0.41	0.085	up	1		29	3.8446	0.406892	38	3.38125	0.366436	-0.46	0.12	down	1
W045	S06	481-72-1	Aloe-emodin	Others	Others	Yes																										only one photo - fish are small
W045	S07	29883-15-6	Laetrile	Others	Others	Yes
W045	S08	5508-58-7	Andrographolide	Others	Others		40	4.82713	0.256346	52	5.62464	0.225497	0.8	0.166	up	0.162		29	3.8446	0.406892	34	4.35611	0.382223	0.51	0.133	up	1
W045	S09	520-36-5	Apigenin	P450 (e.g. CYP17)	Metabolism		40	4.82713	0.256346	47	5.04186	0.236966	0.21	0.044	up	1		29	3.8446	0.406892	33	4.62814	0.386386	0.78	0.203	up	1
W045	S10	497-76-7	Arbutin	Others	Others		40	4.82713	0.256346	36	5.17902	0.269799	0.35	0.073	up	1		29	3.8446	0.406892	27	3.47793	0.418652	-0.37	0.096	down	1
W045	S11	71963-77-4	Artemether	Others	Others		40	4.82713	0.256346	76	4.51706	0.187857	-0.31	0.064	down	1		29	3.8446	0.406892	39	4.29537	0.363068	0.45	0.117	up	1					fish are small; inner segments seem shorter
W045	S12	88495-63-0	Artesunate	Others	Others	Yes
W045	S13	464-92-6	Asiatic Acid	p38 MAPK	MAPK	Yes
W045	S14	527-73-1	Azomycin	Others	Others		40	4.82713	0.256346	48	5.32198	0.234461	0.49	0.102	up	1		29	3.8446	0.406892	38	4.26867	0.366514	0.42	0.109	up	1
W045	S15	491-67-8	Baicalein	P450 (e.g. CYP17)	Metabolism		40	4.82713	0.256346	59	4.59565	0.212154	-0.23	0.048	down	1		29	3.8446	0.406892	45	4.42515	0.345031	0.58	0.151	up	1
W045	S16	21967-41-9	Baicalin	Others	Others		40	4.82713	0.256346	62	5.9928	0.207312	1.17	0.242	up	0.00369	**	29	3.8446	0.406892	40	5.06384	0.359231	1.22	0.317	up	0.114
W046	S01	477-90-7	Bergenin	Others	Others		41	5.45517	0.345082	43	5.05695	0.341235	-0.4	0.073	down	1		43	3.28084	0.285402	37	3.34031	0.300181	0.06	0.018	up	1
W046	S02	633-65-8	Berberine HCl	Others	Others		41	5.45517	0.345082	31	4.62899	0.37152	-0.83	0.152	down	0.27		43	3.28084	0.285402	17	3.17232	0.404659	-0.11	0.034	down	1
W046	S03	33570-04-6	Bilobalide	Others	Others		41	5.45517	0.345082	35	5.84845	0.360211	0.39	0.071	up	1		43	3.28084	0.285402	22	3.55119	0.365637	0.27	0.082	up	1
W046	S04	331-39-5	Caffeic Acid	Others	Others		41	5.45517	0.345082	22	4.68968	0.411739	-0.77	0.141	down	0.605		43	3.28084	0.285402	18	3.16532	0.394997	-0.12	0.037	down	1			+		sick, stumpy rods with rhodopsin mislocalization
W046	S05	327-97-9	Chlorogenic Acid	Others	Others		41	5.45517	0.345082	56	5.79415	0.321958	0.34	0.062	up	1		43	3.28084	0.285402	29	3.53563	0.328119	0.25	0.076	up	1
W046	S06	480-40-0	Chrysin	Others	Others		41	5.45517	0.345082	32	5.28961	0.368982	-0.17	0.031	down	1		43	3.28084	0.285402	20	2.59227	0.37926	-0.69	0.21	down	0.952
W046	S07	485-71-2	Cinchonidine	Others	Others		41	5.45517	0.345082	33	5.98614	0.365354	0.53	0.097	up	1		43	3.28084	0.285402	31	3.26695	0.320107	-0.01	0.003	down	1
W046	S08	35825-57-1	Cryptotanshinone	STAT	JAK/STAT	Yes
W046	S09	59865-13-3	Cyclosporin A	Others	Others		41	5.45517	0.345082	4	2.41726	0.816176	-3.04	0.557	down	0.00228	**	43	3.28084	0.285402	2	5.38994	1.09265	2.11	0.643	up	0.673					rods mostly dead
W046	S10	485-35-8	Cytisine	Others	Others		41	5.45517	0.345082	44	4.915	0.341376	-0.54	0.099	down	0.978		43	3.28084	0.285402	35	2.85139	0.307469	-0.43	0.131	down	1
W046	S11	71939-50-9	Dihydroartemisinin (DHA)	Others	Others	Yes
W046	S12	520-27-4	Diosmin	Others	Others		41	5.45517	0.345082	38	5.35189	0.351634	-0.1	0.018	down	1		43	3.28084	0.285402	25	3.46434	0.346799	0.18	0.055	up	1
W046	S13	461-05-2	DL-Carnitine HCl	Others	Others		41	5.45517	0.345082	48	5.1536	0.333845	-0.3	0.055	down	1		43	3.28084	0.285402	24	2.60141	0.352736	-0.68	0.207	down	0.883		+
W046	S14	518-82-1	Emodin	Others	Others	Yes
W046	S15	471-53-4	Enoxolone	Others	Others	Yes
W046	S16	57-87-4	Ergosterol	Others	Others		41	5.45517	0.345082	43	5.79876	0.341446	0.34	0.062	up	1		43	3.28084	0.285402	33	3.21777	0.313056	-0.06	0.018	down	1
W047	S01	528-48-3	Fisetin	Others	Others		46	5.39022	0.244065	32	5.93625	0.292624	0.55	0.102	up	1		26	3.00431	0.304552	26	3.70466	0.30466	0.7	0.233	up	1
W047	S02	485-72-3	Formononetin	Others	Others		46	5.39022	0.244065	33	5.40909	0.288156	0.02	0.004	up	1		26	3.00431	0.304552	35	3.33789	0.264218	0.33	0.11	up	1
W047	S03	1135-24-6	Ferulic Acid	Others	Others																											all stumpy/sick rods except for one - not measured
W047	S04	1405-86-3	Glycyrrhizic Acid	Others	Others		46	5.39022	0.244065	30	5.799	0.302221	0.41	0.076	up	1		26	3.00431	0.304552	47	3.76826	0.230242	0.76	0.253	up	0.726
W047	S05	303-45-7	Gossypol	Others	Others	Yes
W047	S06	87-52-5	Gramine	Others	Others		46	5.39022	0.244065	37	6.07108	0.272135	0.68	0.126	up	1		26	3.00431	0.304552	31	3.55441	0.280034	0.55	0.183	up	1
W047	S07	80321-63-7	Gynostemma Extract	Others	Others		46	5.39022	0.244065	33	5.90818	0.288156	0.52	0.096	up	1		26	3.00431	0.304552	19	2.49452	0.356185	-0.51	0.17	down	1					lots of stumpy rods
W047	S08	520-33-2	Hesperetin	Histamine Receptor,TGF-beta/Smad	TGF-beta/Smad		46	5.39022	0.244065	45	4.84267	0.246762	-0.55	0.102	down	1		26	3.00431	0.304552	33	3.29678	0.271696	0.29	0.097	up	1
W047	S09	520-26-3	Hesperidin	Others	Others		46	5.39022	0.244065	24	4.86458	0.337893	-0.53	0.098	down	1		26	3.00431	0.304552	16	3.37612	0.386787	0.37	0.123	up	1
W047	S10	35354-74-6	Honokiol	MEK,Akt	PI3K/Akt/mTOR																											only one fish Cherry+ - not measured
W047	S11	83-49-8	Hyodeoxycholic acid (HDCA)	Others	Others		46	5.39022	0.244065	21	5.0981	0.361223	-0.29	0.054	down	1		26	3.00431	0.304552	22	3.33562	0.331996	0.33	0.11	up	1
W047	S12	489-32-7	Icariin	PDE	Metabolism		46	5.39022	0.244065	15	6.49267	0.427405	1.1	0.204	up	0.427		26	3.00431	0.304552	24	3.42287	0.318207	0.42	0.14	up	1
W047	S13	700-06-1	Indole-3-carbinol	Others	Others																											only one fish Cherry+ - not measured
W047	S14	520-18-3	Kaempferol	Others	Others		46	5.39022	0.244065	31	5.53581	0.297306	0.15	0.028	up	1		26	3.00431	0.304552	27	3.0978	0.299249	0.09	0.03	up	1
W047	S15	525-79-1	Kinetin	Others	Others		46	5.39022	0.244065	31	5.79548	0.297306	0.41	0.076	up	1		26	3.00431	0.304552	26	3.80385	0.304551	0.8	0.266	up	0.936
W047	S16	10030-85-0	L-(+)-Rhamnose Monohydrate	Others	Others		46	5.39022	0.244065	29	6.02724	0.307387	0.64	0.119	up	1		26	3.00431	0.304552	29	3.07324	0.289756	0.07	0.023	up	1
W047	S17	1180-71-8	Limonin	Others	Others		46	5.39022	0.244065	28	6.32071	0.312828	0.93	0.173	up	0.342		26	3.00431	0.304552	25	3.89937	0.310489	0.9	0.3	up	0.684
W047	S18	491-70-3	Luteolin	PDE	Metabolism		46	5.39022	0.244065	40	6.272	0.261731	0.88	0.163	up	0.261		26	3.00431	0.304552	25	2.88844	0.310593	-0.12	0.04	down	1
W047	S19	528-43-8	Magnolol	Others	Others	Yes
W047	S20	519-02-8	(+)-Matrine	Opioid Receptor	Neuronal Signaling		46	5.39022	0.244065	26	4.68538	0.324637	-0.7	0.13	down	1		26	3.00431	0.304552	24	3.19239	0.316743	0.19	0.063	up	1		+
W047	S21	11013-97-1	Methyl-Hesperidin	Others	Others		46	5.39022	0.244065	40	5.098	0.261731	-0.29	0.054	down	1		26	3.00431	0.304552	24	3.55558	0.316522	0.55	0.183	up	1
W047	S22	6202-27-3	Morin Hydrate	Others	Others		46	5.39022	0.244065	27	4.83296	0.318569	-0.56	0.104	down	1		26	3.00431	0.304552	31	3.82176	0.279957	0.82	0.273	up	0.742
W047	S23	529-44-2	Myricetin	Others	Others		46	5.39022	0.244065	22	5.695	0.352918	0.3	0.056	up	1		26	3.00431	0.304552	19	2.93946	0.35447	-0.06	0.02	down	1		+
W047	S24	17912-87-7	Myricitrin	Others	Others		46	5.39022	0.244065	32	5.5325	0.292624	0.14	0.026	up	1		26	3.00431	0.304552	26	2.92948	0.305233	-0.07	0.023	down	1
W048	S01	389-08-2	Nalidixic acid	Others	Others		51	7.40829	1.00542	45	4.68953	1.07009	-2.72	0.367	down	0.51		38	7.21011	1.22297	38	3.93053	1.22297	-3.28	0.455	down	0.285		+
W048	S02	10236-47-2	Naringin	Others	PI3K/Akt/mTOR		51	7.40829	1.00542	35	5.23611	1.21335	-2.17	0.293	down	0.838		38	7.21011	1.22297	34	3.52647	1.29291	-3.68	0.51	down	0.285
W048	S03	13241-33-3	Neohesperidin	Others	Others		51	7.40829	1.00542	43	4.45748	1.09491	-2.95	0.398	down	0.435		38	7.21011	1.22297	40	3.65575	1.19201	-3.55	0.492	down	0.285
W048	S04	478-01-3	Nobiletin	Others	Others	Yes
W048	S05	508-02-1	Oleanolic Acid	Others	Others	Yes
W048	S06	28957-04-2	Oridonin	Others	Others		51	7.40829	1.00542	40	4.83416	1.13483	-2.57	0.347	down	0.624		38	7.21011	1.22297	46	3.73761	1.11155	-3.47	0.481	down	0.285
W048	S07	65-86-1	Orotic acid (6-Carboxyuracil)	Others	Others		51	7.40829	1.00542	49	4.2343	1.02565	-3.17	0.428	down	0.323		38	7.21011	1.22297	34	4.21618	1.29291	-2.99	0.415	down	0.285		+
W048	S08	484-12-8	Osthole	Others	Others	Yes
W048	S09	16837-52-8	Oxymatrine	Others	Others		51	7.40829	1.00542	28	5.42011	1.356	-1.99	0.269	down	0.954		38	7.21011	1.22297	24	2.93792	1.53888	-4.27	0.592	down	0.279		+
W048	S10	552-41-0	Paeonol	Others	Others		51	7.40829	1.00542	22	7.25782	1.52967	-0.15	0.02	down	1		38	7.21011	1.22297	23	2.83043	1.57197	-4.38	0.607	down	0.279		+			rods dying - look like crap
W048	S11	20554-84-1	(-)-Parthenolide	E3 Ligase	Ubiquitin	Yes
W048	S12	60-82-2	Phloretin	Others	Others		51	7.40829	1.00542	51	4.46497	1.0057	-2.94	0.397	down	0.42		38	7.21011	1.22297	43	4.20047	1.14967	-3.01	0.417	down	0.285		+
W048	S13	60-81-1	Phlorizin	Others	Others		51	7.40829	1.00542	15	5.5466	1.85205	-1.86	0.251	down	1		38	7.21011	1.22297	14	2.84214	2.01486	-4.37	0.606	down	0.285					rods are sick and dying
W048	S14	94-62-2	Piperine	Others	Others		51	7.40829	1.00542	44	4.42992	1.08223	-2.98	0.402	down	0.435		38	7.21011	1.22297	47	3.41255	1.09966	-3.8	0.527	down	0.23					few rods; fish very small
W048	S15	3681-99-0	Puerarin	Others	Others		51	7.40829	1.00542	22	5.87393	1.52951	-1.53	0.207	down	1		38	7.21011	1.22297	24	2.45921	1.53888	-4.75	0.659	down	0.188		+
W048	S16	6151-25-3	Quercetin Dihydrate	Others	Others		51	7.40829	1.00542	22	4.34326	1.52968	-3.07	0.414	down	0.624		38	7.21011	1.22297	26	3.46077	1.4785	-3.75	0.52	down	0.285		+
W049	S01	84-26-4	Rutaecarpine	Others	Others	Yes
W049	S02	153-18-4	Rutin	Others	Others		50	4.18911	0.199619	37	4.1562	0.227877	-0.03	0.007	down	1		38	2.8463	0.251292	36	3.42428	0.257062	0.58	0.204	up	0.552
W049	S03	138-52-3	Salicin	Others	Others		50	4.18911	0.199619	38	3.54139	0.224999	-0.65	0.155	down	0.242		38	2.8463	0.251292	37	3.94683	0.254052	1.1	0.386	up	0.00539	**
W049	S04	53003-10-4	Salinomycin	Others	Others	Yes
W049	S05	515-03-7	Sclareol	Others	Others	Yes
W049	S06	564-20-5	Sclareolide	Others	Others	Yes
W049	S07	138-59-0	Shikimic Acid	Others	Others		50	4.18911	0.199619	32	4.55818	0.244086	0.37	0.088	up	1		38	2.8463	0.251292	30	3.1684	0.276318	0.32	0.112	up	1
W049	S08	22888-70-6	Silibinin	Others	Others		50	4.18911	0.199619	35	4.4594	0.233765	0.27	0.064	up	1		38	2.8463	0.251292	35	2.50823	0.259626	-0.34	0.119	down	1
W049	S09	65666-07-1	Silymarin	Others	Others		50	4.18911	0.199619	40	3.74019	0.220692	-0.45	0.107	down	0.861		38	2.8463	0.251292	42	3.38404	0.24261	0.54	0.19	up	0.556
W049	S10	115-53-7	Sinomenine	Others	Others		50	4.18911	0.199619	34	4.41207	0.237478	0.22	0.053	up	1		38	2.8463	0.251292	31	3.71192	0.273197	0.87	0.306	up	0.0821
W049	S11	83-48-7	Stigmasterol	Others	Others		50	4.18911	0.199619	40	4.5682	0.219897	0.38	0.091	up	1		38	2.8463	0.251292	24	2.70813	0.303695	-0.14	0.049	down	1
W049	S12	94-07-5	Synephrine	Adrenergic Receptor	GPCR & G Protein		50	4.18911	0.199619	43	4.36151	0.212994	0.17	0.041	up	1		38	2.8463	0.251292	19	2.48613	0.335094	-0.36	0.126	down	1
W049	S13	481-53-8	Tangeretin	Others	Others	Yes
W049	S14	568-73-0	Tanshinone I	Others	Others		50	4.18911	0.199619	42	3.60131	0.215257	-0.59	0.141	down	0.328		38	2.8463	0.251292	29	2.81624	0.280441	-0.03	0.011	down	1
W049	S15	568-72-9	Tanshinone IIA	Others	Others		50	4.18911	0.199619	64	3.74013	0.179584	-0.45	0.107	down	0.638		38	2.8463	0.251292	42	3.67256	0.241898	0.83	0.292	up	0.0693
W049	S16	480-18-2	Taxifolin (Dihydroquercetin)	Others	Others		50	4.18911	0.199619	40	3.97188	0.220037	-0.22	0.053	down	1		38	2.8463	0.251292	31	3.41624	0.272863	0.57	0.2	up	0.556
W050	S01	498-02-2	Apocynin	Others	Others		39	4.90675	0.244776	28	4.87981	0.288386	-0.03	0.006	down	1		28	3.24121	0.288758	23	2.98091	0.318602	-0.26	0.08	down	1
W050	S02	483-14-7	Rotundine	Dopamine Receptor	Neuronal Signaling		39	4.90675	0.244776	50	4.68517	0.21668	-0.22	0.045	down	1		28	3.24121	0.288758	40	3.0386	0.241592	-0.2	0.062	down	1
W050	S03	5985-28-4	Synephrine HCl	Adrenergic Receptor	Neuronal Signaling		39	4.90675	0.244776	40	4.84876	0.24176	-0.06	0.012	down	1		28	3.24121	0.288758	29	3.69217	0.283736	0.45	0.139	up	1
W050	S04	118-00-3	Guanosine	Others	Others		39	4.90675	0.244776	37	5.27687	0.251355	0.37	0.075	up	1		28	3.24121	0.288758	18	2.71167	0.360144	-0.53	0.164	down	1
W050	S05	58-63-9	Inosine	Others	Others		39	4.90675	0.244776	24	4.38639	0.310885	-0.52	0.106	down	1		28	3.24121	0.288758	23	2.99826	0.318602	-0.24	0.074	down	1
W050	S06	64-77-7	Tolbutamide	Potassium Channel	Transmembrane Transporters	Yes
W050	S07	141505-33-1	Levosimendan	Others	Others		39	4.90675	0.244776	37	4.70231	0.251233	-0.2	0.041	down	1		28	3.24121	0.288758	31	3.87194	0.27443	0.63	0.194	up	1
W050	S08	66575-29-9	Forskolin	cAMP	GPCR & G Protein	Yes
W050	S09	531-95-3	Equol	Estrogen/progestogen Receptor	Endocrinology & Hormones																											fish slightly sick; only one photoreceptor layer image taken, has only a few ROS stripes, no ciliary margin image
W050	S10	665-66-7	Amantadine HCl	Dopamine Receptor	Neuronal Signaling		39	4.90675	0.244776	28	4.24347	0.288269	-0.66	0.135	down	0.773		28	3.24121	0.288758	28	3.10854	0.288758	-0.13	0.04	down	1
W050	S11	31677-93-7	Amfebutamone HCl	Dopamine Receptor,AChR	Neuronal Signaling		39	4.90675	0.244776	46	3.94895	0.225805	-0.96	0.196	down	0.0443	*	28	3.24121	0.288758	31	3.56413	0.27443	0.32	0.099	up	1
W050	S12	14919-77-8	Benserazide HCl	Dopamine Receptor,Others	Others		39	4.90675	0.244776	38	5.28718	0.247975	0.38	0.077	up	1		28	3.24121	0.288758	30	3.22167	0.278967	-0.02	0.006	down	1
W050	S13	18010-40-7	Bupivacaine HCl	cAMP	GPCR & G Protein		39	4.90675	0.244776	49	4.90308	0.218941	0	0	down	1		28	3.24121	0.288758	32	3.27763	0.270108	0.04	0.012	up	1
W050	S14	590-63-6	Bethanechol chloride	AChR	Neuronal Signaling		39	4.90675	0.244776	29	5.46849	0.28318	0.56	0.114	up	1		28	3.24121	0.288758	16	3.01875	0.381991	-0.22	0.068	down	1
W050	S15	69-09-0	Chlorpromazine HCl	Potassium Channel,Dopamine Receptor	Neuronal Signaling	Yes
W050	S16	21462-39-5	Clindamycin HCl	Others	Others		39	4.90675	0.244776	33	4.00599	0.265672	-0.9	0.183	down	0.131		28	3.24121	0.288758	31	3.63774	0.27443	0.4	0.123	up	1
W051	S01	4205-91-8	Clonidine HCl	Adrenergic Receptor,Autophagy	Neuronal Signaling		42	4.62	0.237337	33	5.06909	0.267753	0.45	0.097	up	0.938		39	2.79123	0.211775	32	2.62878	0.233793	-0.16	0.057	down	1
W051	S02	5786-21-0	Clozapine	5-HT Receptor	Neuronal Signaling	Yes
W051	S03	104632-26-0	Pramipexole	Dopamine Receptor	Neuronal Signaling		42	4.62	0.237337	28	5.27643	0.290678	0.66	0.143	up	0.562		39	2.79123	0.211775	27	3.81519	0.254522	1.02	0.365	up	0.0198	*
W051	S04	57808-66-9	Domperidone	Dopamine Receptor	Neuronal Signaling		42	4.62	0.237337	33	5.20909	0.267753	0.59	0.128	up	0.598		39	2.79123	0.211775	24	3.04067	0.269961	0.25	0.09	up	1
W051	S05	50-27-1	Estriol	Estrogen/progestogen Receptor	Endocrinology & Hormones		42	4.62	0.237337	42	5.01143	0.237337	0.39	0.084	up	0.938		39	2.79123	0.211775	33	2.98158	0.230224	0.19	0.068	up	1
W051	S06	104227-87-4	Famciclovir	Others	Others		42	4.62	0.237337	32	5.09563	0.271904	0.48	0.104	up	0.938		39	2.79123	0.211775	21	3.14714	0.288601	0.36	0.129	up	1		+
W051	S07	43210-67-9	Fenbendazole	Others	Others	Yes
W051	S08	67-73-2	Fluocinolone Acetonide	Others	Others		42	4.62	0.237337	26	4.61923	0.301651	0	0	down	1		39	2.79123	0.211775	17	2.64706	0.320762	-0.14	0.05	down	1		+			sick rods
W051	S09	65-29-2	Gallamine Triethiodide	AChR	Neuronal Signaling		42	4.62	0.237337	24	4.73667	0.313968	0.12	0.026	up	1		39	2.79123	0.211775	18	2.81056	0.311724	0.02	0.007	up	1
W051	S10	84-16-2	Hexestrol	Estrogen/progestogen Receptor	Endocrinology & Hormones	Yes
W051	S11	152459-95-5	Imatinib (STI571)	PDGFR	Protein Tyrosine Kinase		42	4.62	0.237337	25	5.81	0.307625	1.19	0.258	up	0.0197	*	39	2.79123	0.211775	26	2.40265	0.25937	-0.39	0.14	down	1
W051	S12	84625-61-6	Itraconazole	Others	Others	Yes
W051	S13	859-18-7	Lincomycin HCl	Others	Others		42	4.62	0.237337	45	5.93933	0.22929	1.32	0.286	up	0.000639	***	39	2.79123	0.211775	26	3.33654	0.25937	0.55	0.197	up	0.931
W051	S14	34552-83-5	Loperamide HCl	Opioid Receptor,Autophagy	Neuronal Signaling		42	4.62	0.237337	27	5.61148	0.296012	0.99	0.214	up	0.0718		39	2.79123	0.211775	25	2.58544	0.264507	-0.21	0.075	down	1		+
W051	S15	89226-50-6	Manidipine	Calcium Channel	Transmembrane Transporters	Yes
W051	S16	89226-75-5	Manidipine 2HCl	Calcium Channel	Transmembrane Transporters	Yes
W052	S01	78415-72-2	Milrinone	ATPase,PDE	Metabolism		35	4.36457	0.255104	49	4.30633	0.215602	-0.06	0.014	down	1		29	3.28524	0.290975	31	3.57678	0.281769	0.29	0.088	up	1
W052	S02	70476-82-3	Mitoxantrone HCl	Others	Others		35	4.36457	0.255104	39	4.34692	0.241668	-0.02	0.005	down	1		29	3.28524	0.290975	30	4.24144	0.285867	0.96	0.292	up	0.206		+			rounded cell bodies
W052	S03	3160-91-6	Moroxydine HCl	Others	Others		35	4.36457	0.255104	49	4.69633	0.215602	0.33	0.076	up	1		29	3.28524	0.290975	31	3.81205	0.281336	0.53	0.161	up	1
W052	S04	24280-93-1	Mycophenolic acid	Others	Others		35	4.36457	0.255104	44	5.24227	0.227523	0.88	0.202	up	0.113		29	3.28524	0.290975	38	3.25838	0.255724	-0.03	0.009	down	1
W052	S05	105816-04-4	Nateglinide	Potassium Channel	Transmembrane Transporters		35	4.36457	0.255104	24	5.05542	0.308067	0.69	0.158	up	0.589		29	3.28524	0.290975	14	3.40048	0.415999	0.12	0.037	up	1
W052	S06	39562-70-4	Nitrendipine	Calcium Channel,Autophagy	Transmembrane Transporters	Yes
W052	S07	1476-53-5	Novobiocin Sodium	Others	Others		35	4.36457	0.255104	43	4.99837	0.230153	0.63	0.144	up	0.521		29	3.28524	0.290975	32	4.20081	0.277063	0.92	0.28	up	0.225
W052	S08	132539-06-1	Olanzapine	5-HT Receptor,Dopamine Receptor	Neuronal Signaling	Yes
W052	S09	140462-76-6	Olopatadine HCl	Histamine Receptor	Neuronal Signaling		35	4.36457	0.255104	26	5.18654	0.295981	0.82	0.188	up	0.319		29	3.28524	0.290975	27	3.09952	0.300827	-0.19	0.058	down	1
W052	S10	2315-02-8	Oxymetazoline HCl	Adrenergic Receptor	Neuronal Signaling		35	4.36457	0.255104	31	4.62839	0.271063	0.26	0.06	up	1		29	3.28524	0.290975	30	3.70946	0.286195	0.42	0.128	up	1
W052	S11	82571-53-7	Ozagrel	Factor Xa	Metabolism		35	4.36457	0.255104	33	5.44727	0.26272	1.08	0.247	up	0.0373	*	29	3.28524	0.290975	30	3.79737	0.286419	0.51	0.155	up	1
W052	S12	15500-66-0	Pancuronium dibromide	AChR	Neuronal Signaling		35	4.36457	0.255104	54	4.27556	0.205378	-0.09	0.021	down	1		29	3.28524	0.290975	36	3.48509	0.261883	0.2	0.061	up	1
W052	S13	79-83-4	D-Pantothenic acid	Others	Others		35	4.36457	0.255104	39	5.23462	0.241668	0.87	0.199	up	0.133		29	3.28524	0.290975	32	3.65375	0.277143	0.37	0.113	up	1
W052	S14	63-92-3	Phenoxybenzamine HCl	Adrenergic Receptor	GPCR & G Protein	Yes
W052	S15	34183-22-7	Propafenone HCl	Sodium Channel	Transmembrane Transporters	Yes
W052	S16	6119-47-7	Quinine HCl Dihydrate	Others	Others		35	4.36457	0.255104	27	5.02556	0.290448	0.66	0.151	up	0.589		29	3.28524	0.290975	28	4.01768	0.295579	0.73	0.222	up	0.727
W053	S01	81110-73-8	Racecadotril	Opioid Receptor	Neuronal Signaling		74	5.36662	0.249698	83	4.71687	0.235772	-0.65	0.121	down	0.76		46	4.20478	0.268929	41	4.57171	0.284855	0.37	0.088	up	1
W053	S02	36791-04-5	Ribavirin	Others	Others		74	5.36662	0.249698	85	5.44329	0.232982	0.08	0.015	up	1		46	4.20478	0.268929	45	3.83978	0.2719	-0.37	0.088	down	1
W053	S03	80214-83-1	Roxithromycin	Others	Others		74	5.36662	0.249698	80	4.88762	0.240152	-0.48	0.089	down	1		46	4.20478	0.268929	41	3.88337	0.284855	-0.32	0.076	down	1
W053	S04	114-49-8	Scopolamine HBr	AChR	Neuronal Signaling		74	5.36662	0.249698	84	5.48667	0.234364	0.12	0.022	up	1		46	4.20478	0.268929	31	3.89839	0.327593	-0.31	0.074	down	1
W053	S05	959-24-0	Sotalol	Adrenergic Receptor	Neuronal Signaling		74	5.36662	0.249698	84	6.09581	0.234364	0.73	0.136	up	0.465		46	4.20478	0.268929	36	3.58264	0.303994	-0.62	0.147	down	1
W053	S06	21736-83-4	Spectinomycin HCl	Others	Others		74	5.36662	0.249698	92	5.30076	0.223943	-0.07	0.013	down	1		46	4.20478	0.268929	30	4.17533	0.333009	-0.03	0.007	down	1
W053	S07	59804-37-4	Tenoxicam	Others	Others		74	5.36662	0.249698	79	5.13861	0.241667	-0.23	0.043	down	1		46	4.20478	0.268929	34	4.66529	0.312807	0.46	0.109	up	1
W053	S08	224785-90-4	Vardenafil HCl Trihydrate	PDE	Metabolism		74	5.36662	0.249698	98	5.49143	0.216979	0.12	0.022	up	1		46	4.20478	0.268929	36	5.08639	0.303994	0.88	0.209	up	0.418					missing inner segments - stumpy
W053	S09	23076-35-9	Xylazine HCl	Adrenergic Receptor	Neuronal Signaling		74	5.36662	0.249698	88	4.935	0.228976	-0.43	0.08	down	1		46	4.20478	0.268929	33	4.46788	0.317511	0.26	0.062	up	1		+
W053	S10	10347-81-6	Maprotiline HCl	Adrenergic Receptor	Neuronal Signaling	Yes
W053	S11	550-99-2	Naphazoline HCl	Adrenergic Receptor	Neuronal Signaling		74	5.36662	0.249698	90	5.10833	0.226417	-0.26	0.048	down	1		46	4.20478	0.268929	34	4.46824	0.312807	0.26	0.062	up	1		+
W053	S12	51-42-3	Epinephrine Bitartrate	Adrenergic Receptor	Neuronal Signaling		74	5.36662	0.249698	107	5.0472	0.207653	-0.32	0.06	down	1		46	4.20478	0.268929	34	4.13706	0.312807	-0.07	0.017	down	1		+
W053	S13	51-43-4	L-Adrenaline	Adrenergic Receptor	Neuronal Signaling		74	5.36662	0.249698	77	5.05338	0.244786	-0.31	0.058	down	1		46	4.20478	0.268929	20	5.162	0.40785	0.96	0.228	up	0.651		+	+		degenerating rods, sporadic mislocalized Rhodopsin in cell body and inner segment
W053	S14	630-93-3	Phenytoin sodium	Sodium Channel	Transmembrane Transporters		74	5.36662	0.249698	110	5.52591	0.204802	0.16	0.03	up	1		46	4.20478	0.268929	31	4.30516	0.327593	0.1	0.024	up	1		+	+		degenerating rods, sporadic mislocalized Rhodopsin in cell body and inner segment
W053	S15	57-41-0	Phenytoin	Sodium Channel	Transmembrane Transporters		74	5.36662	0.249698	92	5.07076	0.223943	-0.3	0.056	down	1		46	4.20478	0.268929	24	3.62542	0.372315	-0.58	0.138	down	1		+	+		degenerating rods, sporadic mislocalized Rhodopsin in cell body and inner segment
W053	S16	72-48-0	Alizarin	P450 (e.g. CYP17)	Metabolism	Yes
W054	S01	3963-95-9	Methacycline HCl	Others	Others		86	5.38929	0.209965	104	5.60888	0.191158	0.22	0.041	up	1		93	3.48992	0.19278	103	3.38864	0.183997	-0.1	0.029	down	1
W054	S02	29342-05-0	Ciclopirox	Others	Others	Yes
W054	S03	62-31-7	Dopamine HCl	Dopamine Receptor	Neuronal Signaling		86	5.38929	0.209965	90	5.64507	0.205302	0.26	0.048	up	1		93	3.48992	0.19278	91	3.5798	0.19476	0.09	0.026	up	1
W054	S04	957-68-6	7-Aminocephalosporanic acid	Others	Others		86	5.38929	0.209965	88	5.2789	0.207602	-0.11	0.02	down	1		93	3.48992	0.19278	96	3.24446	0.1901	-0.25	0.072	down	1
W054	S05	4460-86-0	Asaraldehyde	COX	Neuronal Signaling		86	5.38929	0.209965	96	4.63581	0.198853	-0.75	0.139	down	0.0789		93	3.48992	0.19278	103	3.06329	0.184128	-0.43	0.123	down	0.935
W054	S06	137-66-6	L-Ascorbyl 6-palmitate	Others	Others		86	5.38929	0.209965	69	5.3438	0.234238	-0.05	0.009	down	1		93	3.48992	0.19278	70	3.62913	0.220114	0.14	0.04	up	1					rods look sick
W054	S07	23239-51-2	Ritodrine HCl	Adrenergic Receptor	Neuronal Signaling		86	5.38929	0.209965	101	5.06126	0.193936	-0.33	0.061	down	1		93	3.48992	0.19278	113	3.18852	0.176522	-0.3	0.086	down	1
W054	S08	24168-96-5	Isoconazole nitrate	Others	Others	Yes
W054	S09	24169-02-6	Econazole nitrate	Others	Others	Yes
W054	S10	22916-47-8	Miconazole	Others	Others	Yes
W054	S11	3366-95-8	Secnidazole	Others	Others		86	5.38929	0.209965	82	5.21452	0.214982	-0.17	0.032	down	1		93	3.48992	0.19278	90	3.62921	0.195669	0.14	0.04	up	1
W054	S12	103-84-4	Acetanilide	Others	Others		86	5.38929	0.209965	100	4.70262	0.194879	-0.69	0.128	down	0.127		93	3.48992	0.19278	99	3.10036	0.187334	-0.39	0.112	down	1					debris
W054	S13	98079-52-8	Lomefloxacin HCl	Others	Others		86	5.38929	0.209965	74	5.80143	0.22617	0.41	0.076	up	1		93	3.48992	0.19278	76	3.15487	0.211534	-0.34	0.097	down	1					sick rods
W054	S14	17321-77-6	Clomipramine HCl	5-HT Receptor	Neuronal Signaling	Yes
W054	S15	834-28-6	Phenformin HCl	AMPK	PI3K/Akt/mTOR		86	5.38929	0.209965	87	4.48408	0.208819	-0.91	0.169	down	0.0211	*	93	3.48992	0.19278	94	3.83848	0.191858	0.35	0.1	up	1
W054	S16	103980-44-5	Ceftiofur HCl	Others	Others		86	5.38929	0.209965	96	4.45083	0.198847	-0.94	0.174	down	0.0121	*	93	3.48992	0.19278	97	2.79216	0.189086	-0.7	0.201	down	0.0749
W055	S01	498-45-3	Scopine	Adrenergic Receptor	Neuronal Signaling		90	5.86211	0.23303	77	5.93844	0.251935	0.08	0.014	up	0.824		87	2.9386	0.140035	69	2.3401	0.156928	-0.6	0.204	down	0.0313	*
W055	S02	139404-48-1	Tiotropium Bromide hydrate	AChR	Neuronal Signaling	Yes
W055	S03	85700-55-6	Scopine HCl	Others	Others		90	5.86211	0.23303	83	5.47651	0.242658	-0.39	0.067	down	0.755		87	2.9386	0.140035	80	2.2872	0.145871	-0.65	0.221	down	0.0107	*				small, sick rods
W055	S04	10405-02-4	Trospium chloride	AChR	Neuronal Signaling		90	5.86211	0.23303	72	5.26375	0.260536	-0.6	0.102	down	0.348		87	2.9386	0.140035	71	2.58972	0.154581	-0.35	0.119	down	0.27		+
W055	S05	124937-52-6	Tolterodine tartrate	AChR	Neuronal Signaling	Yes
W055	S06	69388-84-7	Sulbactam sodium	Others	Others		90	5.86211	0.23303	74	6.61041	0.256991	0.75	0.128	up	0.155		87	2.9386	0.140035	70	2.50726	0.155707	-0.43	0.146	down	0.184		+
W055	S07	79307-93-0	Azelastine HCl	Histamine Receptor	Neuronal Signaling	Yes
W055	S08	5451-09-2	5-Aminolevulinic acid HCl	Others	Others		90	5.86211	0.23303	94	5.02234	0.228018	-0.84	0.143	down	0.07		87	2.9386	0.140035	65	2.67048	0.161392	-0.27	0.092	down	0.407		+
W055	S09	486-35-1	Daphnetin	DNA/RNA Synthesis	DNA Damage		90	5.86211	0.23303	76	4.66145	0.253587	-1.2	0.205	down	0.0049	**	87	2.9386	0.140035	54	2.42131	0.176983	-0.52	0.177	down	0.122		+			OS disintergrating
W055	S10	81103-11-9	Clarithromycin	P450 (e.g. CYP17)	Metabolism		90	5.86211	0.23303	105	4.92181	0.215744	-0.94	0.16	down	0.0245	*	87	2.9386	0.140035	95	3.02924	0.1342	0.09	0.031	up	0.635		+
W055	S11	122320-73-4	Rosiglitazone	PPAR	DNA Damage		90	5.86211	0.23303	87	4.08471	0.237014	-1.78	0.304	down	1.07e-06	***	87	2.9386	0.140035	72	2.18523	0.153734	-0.75	0.255	down	0.00263	**				hard to find stripes, poor staining
W055	S12	78628-80-5	Terbinafine HCl	Others	Others		90	5.86211	0.23303	13	3.67385	0.613143	-2.19	0.374	down	0.00765	**	87	2.9386	0.140035	11	1.62071	0.388764	-1.32	0.449	down	0.0123	*				rods dying
W055	S13	50-04-4	Cortisone acetate	Others	Others		90	5.86211	0.23303	104	4.34685	0.216779	-1.52	0.259	down	2.12e-05	***	87	2.9386	0.140035	92	2.53867	0.136291	-0.4	0.136	down	0.184		+
W055	S14	50-41-9	Clomifene citrate	Estrogen/progestogen Receptor	Endocrinology & Hormones	Yes
W055	S15	304-20-1	Hydralazine HCl	Others	Others		90	5.86211	0.23303	67	5.4806	0.270082	-0.38	0.065	down	0.755		87	2.9386	0.140035	58	2.39003	0.170619	-0.55	0.187	down	0.083
W055	S16	7081-44-9	Cloxacillin Sodium	Others	Others		90	5.86211	0.23303	85	5.10588	0.239786	-0.76	0.13	down	0.142		87	2.9386	0.140035	77	2.16991	0.148597	-0.77	0.262	down	0.0016	**
W056	S01	34642-77-8	Amoxicillin Sodium	Others	Others		107	4.85113	0.278504	95	5.34757	0.286095	0.5	0.103	up	0.51		98	3.38674	0.150075	96	2.6389	0.151616	-0.75	0.221	down	0.00349	**
W056	S02	51-30-9	Isoprenaline HCl	Adrenergic Receptor	Neuronal Signaling		107	4.85113	0.278504	131	5.08289	0.267191	0.23	0.047	up	1		98	3.38674	0.150075	120	2.78493	0.13663	-0.6	0.177	down	0.021	*
W056	S03	71-58-9	Medroxyprogesterone acetate	Estrogen/progestogen Receptor	Endocrinology & Hormones	Yes
W056	S04	61-76-7	Phenylephrine HCl	Adrenergic Receptor	GPCR & G Protein		107	4.85113	0.278504	105	4.99764	0.279699	0.15	0.031	up	1		98	3.38674	0.150075	98	3.12867	0.150099	-0.26	0.077	down	0.91
W056	S05	3810-74-0	Streptomycin sulfate	Others	Others		107	4.85113	0.278504	120	4.81876	0.271918	-0.03	0.006	down	1		98	3.38674	0.150075	108	3.45436	0.143445	0.07	0.021	up	1
W056	S06	136-47-0	Tetracaine HCl	Calcium Channel	Transmembrane Transporters	Yes
W056	S07	64-75-5	Tetracycline HCl	Others	Others		107	4.85113	0.278504	95	5.33245	0.286066	0.48	0.099	up	0.51		98	3.38674	0.150075	85	3.24183	0.160459	-0.14	0.041	down	1
W056	S08	1218-35-5	Xylometazoline HCl	Others	Others		107	4.85113	0.278504	93	4.52957	0.287468	-0.32	0.066	down	1		98	3.38674	0.150075	79	2.72211	0.166116	-0.66	0.195	down	0.021	*	+
W056	S09	62-44-2	Phenacetin	COX	Neuronal Signaling		107	4.85113	0.278504	92	5.819	0.288218	0.97	0.2	up	0.00406	**	98	3.38674	0.150075	81	2.75637	0.164147	-0.63	0.186	down	0.0278	*
W056	S10	30516-87-1	Zidovudine	Reverse Transcriptase	Microbiology		107	4.85113	0.278504	101	5.47251	0.28213	0.62	0.128	up	0.166		98	3.38674	0.150075	83	2.65247	0.162268	-0.73	0.216	down	0.00674	**
W056	S11	82586-55-8	Quinapril HCl	RAAS	Endocrinology & Hormones		107	4.85113	0.278504	83	5.796	0.295891	0.94	0.194	up	0.00752	**	98	3.38674	0.150075	75	2.77521	0.170397	-0.61	0.18	down	0.0389	*				rods are sick
W056	S12	25332-39-2	Trazodone HCl	5-HT Receptor	Neuronal Signaling	Yes
W056	S13	15318-45-3	Thiamphenicol	Others	Others		107	4.85113	0.278504	97	4.77609	0.284718	-0.08	0.016	down	1		98	3.38674	0.150075	85	3.28268	0.160451	-0.1	0.03	down	1
W056	S14	25122-46-7	Clobetasol propionate	Others	Others		107	4.85113	0.278504	94	3.9593	0.286754	-0.89	0.183	down	0.00895	**	98	3.38674	0.150075	85	3.90725	0.160455	0.52	0.154	up	0.0871
W056	S15	980-71-2	Brompheniramine hydrogen maleate	Histamine Receptor	Neuronal Signaling	Yes
W056	S16	624-49-7	Dimethyl Fumarate	Others	Others		107	4.85113	0.278504	100	5.14197	0.282774	0.29	0.06	up	1		98	3.38674	0.150075	87	3.10424	0.158752	-0.28	0.083	down	0.91
W057	S01	72432-03-2	Miglitol	Others	Others		90	6.40656	0.226051	53	5.62186	0.293924	-0.78	0.122	down	0.228		72	3.46611	0.16004	36	3.28195	0.225683	-0.18	0.052	down	1
W057	S02	111025-46-8	Pioglitazone	Others	Others		90	6.40656	0.226051	72	3.88771	0.253149	-2.52	0.393	down	6.47e-13	***	72	3.46611	0.16004	50	2.59264	0.192024	-0.87	0.251	down	0.00427	**
W057	S03	150683-30-0	Tolvaptan	Vasopressin Receptor	GPCR & G Protein		90	6.40656	0.226051	96	5.81786	0.219073	-0.59	0.092	down	0.347		72	3.46611	0.16004	81	3.52924	0.151086	0.06	0.017	up	1
W057	S04	68497-62-1	Pramiracetam	Others	Others		90	6.40656	0.226051	91	6.46478	0.224841	0.06	0.009	up	1		72	3.46611	0.16004	83	2.61616	0.149283	-0.85	0.245	down	0.000954	***
W057	S05	25507-04-4	Clindamycin palmitate HCl	Others	Others		90	6.40656	0.226051	97	6.0982	0.217984	-0.31	0.048	down	1		72	3.46611	0.16004	87	3.34406	0.145909	-0.12	0.035	down	1
W057	S06	204255-11-8	Oseltamivir phosphate	Others	Others		90	6.40656	0.226051	103	6.07882	0.211737	-0.33	0.052	down	1		72	3.46611	0.16004	91	2.88261	0.142734	-0.58	0.167	down	0.0416	*
W057	S07	51-48-9	L-Thyroxine	Others	Others	Yes
W057	S08	21187-98-4	Gliclazide	Potassium Channel	Transmembrane Transporters		90	6.40656	0.226051	75	5.62995	0.24725	-0.78	0.122	down	0.151		72	3.46611	0.16004	86	2.76157	0.146771	-0.7	0.202	down	0.00936	**
W057	S09	53164-05-9	Acemetacin	COX	Neuronal Signaling		90	6.40656	0.226051	61	4.8838	0.274393	-1.52	0.237	down	0.000134	***	72	3.46611	0.16004	64	2.78884	0.170177	-0.68	0.196	down	0.0274	*				sick rods
W057	S10	4991-65-5	Tioxolone	Carbonic Anhydrase	Metabolism	Yes
W057	S11	53-43-0	Dehydroepiandrosterone (DHEA)	Androgen Receptor	Endocrinology & Hormones																											no stripes except at rim - no photos taken
W057	S12	58186-27-9	Idebenone	Others	Others	Yes
W057	S13	84371-65-3	Mifepristone	Estrogen/progestogen Receptor	Endocrinology & Hormones	Yes
W057	S14	35543-24-9	Buflomedil HCl	Others	Others		90	6.40656	0.226051	93	6.08092	0.222475	-0.33	0.052	down	1		72	3.46611	0.16004	95	3.15484	0.139762	-0.31	0.089	down	0.554
W057	S15	356-12-7	Fluocinonide	Others	Others		90	6.40656	0.226051	83	4.7061	0.23529	-1.7	0.265	down	1.29e-06	***	72	3.46611	0.16004	93	3.05807	0.141297	-0.41	0.118	down	0.266
W057	S16	50264-69-2	Lonidamine	Others	Others		90	6.40656	0.226051	99	5.90409	0.21583	-0.5	0.078	down	0.515		72	3.46611	0.16004	87	2.88716	0.145902	-0.58	0.167	down	0.0416	*
W059	S01	405911-17-3	GW3965 HCl	Liver X Receptor	Others	Yes
W059	S02	546141-08-6	URB597	FAAH	Metabolism		112	4.78518	0.167199	107	5.00393	0.171061	0.22	0.046	up	1		82	3.4822	0.127075	86	2.65017	0.124085	-0.83	0.238	down	2.81e-05	***
W059	S03	357263-13-9	BMS-378806	gp120/CD4	Others		112	4.78518	0.167199	102	4.52638	0.175203	-0.26	0.054	down	1		82	3.4822	0.127075	82	2.9354	0.127075	-0.55	0.158	down	0.0141	*
W059	S04	284035-33-2	NPS-2143	CaSR	GPCR & G Protein	Yes
W059	S05	1020172-07-9	DCC-2036 (Rebastinib)	Bcr-Abl	Angiogenesis	Yes
W059	S06	885499-61-6	CCT128930	Akt	PI3K/Akt/mTOR	Yes
W059	S07	1166227-08-2	A66	PI3K	PI3K/Akt/mTOR		112	4.78518	0.167199	81	4.5758	0.196607	-0.21	0.044	down	1		82	3.4822	0.127075	80	2.80543	0.128654	-0.68	0.195	down	0.00128	**
W059	S08	1374598-80-7	TAK-875	GPR	Endocrinology & Hormones		112	4.78518	0.167199	108	4.21583	0.170267	-0.57	0.119	down	0.153		82	3.4822	0.127075	95	2.72212	0.118061	-0.76	0.218	down	9.7e-05	***
W059	S09	503468-95-9	NU7441 (KU-57788)	DNA-PK,PI3K	DNA Damage	Yes
W059	S10	908112-43-6	SNX-2112 (PF-04928473)	HSP (e.g. HSP90)	Cytoskeletal Signaling		112	4.78518	0.167199	121	4.80421	0.16086	0.02	0.004	up	1		82	3.4822	0.127075	95	3.51358	0.118061	0.03	0.009	up	1
W059	S11	908115-27-5	PF-04929113 (SNX-5422)	HSP (e.g. HSP90)	Cytoskeletal Signaling		112	4.78518	0.167199	111	4.42323	0.16795	-0.36	0.075	down	0.887		82	3.4822	0.127075	90	3.49467	0.121296	0.01	0.003	up	1
W059	S12	1086062-66-9	GSK2126458 (GSK458)	PI3K,mTOR	PI3K/Akt/mTOR	Yes
W059	S13	207679-81-0	5-hydroxymethyl Tolterodine (PNU 200577, 5-HMT, 5-HM)	AChR	Neuronal Signaling		112	4.78518	0.167199	105	4.74829	0.172682	-0.04	0.008	down	1		82	3.4822	0.127075	83	2.95867	0.126308	-0.52	0.149	down	0.0174	*
W059	S14	471905-41-6	MK-0752	Gamma-secretase,Beta Amyloid	Proteases		112	4.78518	0.167199	118	4.90839	0.162892	0.12	0.025	up	1		82	3.4822	0.127075	105	3.02952	0.112298	-0.45	0.129	down	0.0304	*			+	ectopic rods at rim, very small proliferative zone
W059	S15	1144068-46-1	WYE-125132 (WYE-132)	mTOR	PI3K/Akt/mTOR		112	4.78518	0.167199	109	4.25945	0.169484	-0.53	0.111	down	0.218		82	3.4822	0.127075	82	3.14268	0.127075	-0.34	0.098	down	0.177		+
W059	S16	780757-88-2	ICG-001	Wnt/beta-catenin	Stem Cells & Wnt		112	4.78518	0.167199	116	4.16836	0.164291	-0.62	0.13	down	0.085		82	3.4822	0.127075	89	2.707	0.121976	-0.78	0.224	down	9.7e-05	***
W060	S01	488-81-3	Ribitol	Others	Others		117	5.15161	0.180418	106	4.79616	0.184945	-0.36	0.07	down	0.122		113	2.31406	0.0922423	98	2.07048	0.0990504	-0.24	0.104	down	0.484
W060	S02	60200-06-8	Clorsulon	Others	Others		117	5.15161	0.180418	118	4.78013	0.179901	-0.37	0.072	down	0.122		113	2.31406	0.0922423	102	2.23179	0.0970888	-0.08	0.035	down	1
W060	S03	300-08-3	Arecoline	AChR	Neuronal Signaling	Yes
W060	S04	108341-18-0	Noradrenaline bitartrate monohydrate	Others	Others		117	5.15161	0.180418	105	4.88327	0.185407	-0.27	0.052	down	0.151		113	2.31406	0.0922423	91	2.17221	0.102789	-0.14	0.06	down	0.913
W060	S05	1035555-63-5	TAK-733	MEK	MAPK	Yes
W060	S06	133407-82-6	MG-132	Proteasome	Proteases		117	5.15161	0.180418	96	4.68999	0.190125	-0.46	0.089	down	0.0632		113	2.31406	0.0922423	102	2.56541	0.0970888	0.25	0.108	up	0.484
W060	S07	801312-28-7	GSK256066	PDE	Metabolism		117	5.15161	0.180418	126	4.6661	0.177085	-0.49	0.095	down	0.0325	*	113	2.31406	0.0922423	94	2.07449	0.101136	-0.24	0.104	down	0.484
W060	S08	602306-29-6	AZD5438	CDK	Cell Cycle		117	5.15161	0.180418	90	3.8653	0.193451	-1.29	0.25	down	3.63e-10	***	113	2.31406	0.0922423	83	3.2864	0.107629	0.97	0.419	up	6.91e-11	***
W060	S09	1092788-83-4	PP121	DNA-PK,PDGFR,mTOR	Protein Tyrosine Kinase	Yes
W060	S10	873697-71-3	Omecamtiv mecarbil (CK-1827452)	ATPase	Transmembrane Transporters	Yes
W060	S11	936890-98-1	OSI-027	mTOR	PI3K/Akt/mTOR		117	5.15161	0.180418	78	3.99005	0.202194	-1.16	0.225	down	9.87e-08	***	113	2.31406	0.0922423	74	1.84361	0.113986	-0.47	0.203	down	0.012	*				poor labeling
W060	S12	901119-35-5	Fostamatinib (R788)	Syk	Angiogenesis		117	5.15161	0.180418	99	3.25787	0.188375	-1.89	0.367	down	0	***	113	2.31406	0.0922423	87	2.11964	0.105126	-0.19	0.082	down	0.658
W060	S13	911222-45-2	LY2603618	Chk	Cell Cycle	Yes
W060	S14	1310693-92-5	Tubastatin A HCl	HDAC	Epigenetics		117	5.15161	0.180418	112	4.52819	0.182467	-0.62	0.12	down	0.00429	**	113	2.31406	0.0922423	86	2.05555	0.105735	-0.26	0.112	down	0.484
W060	S15	1197160-78-3	PF-05212384 (PKI-587)	mTOR,PI3K	PI3K/Akt/mTOR		117	5.15161	0.180418	103	4.13542	0.186395	-1.02	0.198	down	4.35e-07	***	113	2.31406	0.0922423	91	2.29148	0.102789	-0.02	0.009	down	1
W060	S16	501925-31-1	PNU-120596	AChR	Neuronal Signaling																											poor labeling
W061	S01	1092679-51-0	WAY-100635 Maleate	5-HT Receptor	Neuronal Signaling	Yes
W061	S02	30299-08-2	Clinofibrate	RAAS	Endocrinology & Hormones		145	5.709	0.19723	99	4.8172	0.221459	-0.89	0.156	down	0.00039	***	124	2.99805	0.113142	94	2.51427	0.129948	-0.48	0.16	down	0.02	*
W061	S03	52214-84-3	Ciprofibrate	PPAR	DNA Damage		145	5.709	0.19723	95	4.75242	0.225003	-0.96	0.168	down	0.000245	***	124	2.99805	0.113142	98	2.95357	0.127269	-0.04	0.013	down	0.794
W061	S04	1196109-52-0	PF-3845	FAAH	Metabolism	Yes
W061	S05	1051375-16-6	Dolutegravir (GSK1349572)	Integrase	Microbiology		145	5.709	0.19723	90	4.92869	0.229218	-0.78	0.137	down	0.00233	**	124	2.99805	0.113142	102	2.67048	0.124748	-0.33	0.11	down	0.155
W061	S06	552325-73-2	A-674563	PKA,CDK,Akt	PI3K/Akt/mTOR	Yes
W061	S07	900515-16-4	AS-252424	PI3K	PI3K/Akt/mTOR		145	5.709	0.19723	101	5.29378	0.220405	-0.42	0.074	down	0.0739		124	2.99805	0.113142	94	2.19438	0.129948	-0.8	0.267	down	1.86e-05	***				increased autofluorescence in RPE (green channel)
W061	S08	939791-38-5	PF-00562271	FAK	Angiogenesis		145	5.709	0.19723	100	4.34219	0.22071	-1.37	0.24	down	2.35e-08	***	124	2.99805	0.113142	94	2.42456	0.129948	-0.57	0.19	down	0.00437	**
W061	S09	871700-17-3	Trametinib (GSK1120212)	MEK	MAPK	Yes
W061	S10	959122-11-3	A922500	Transferase	Metabolism		145	5.709	0.19723	92	4.76059	0.226943	-0.95	0.166	down	0.000266	***	124	2.99805	0.113142	98	2.84521	0.127269	-0.15	0.05	down	0.739
W061	S11	193611-72-2	BRL-15572	5-HT Receptor	Neuronal Signaling	Yes
W061	S12	131740-09-5	Flavopiridol HCl	CDK	Cell Cycle	Yes
W061	S13	936563-96-1	Ibrutinib (PCI-32765)	BTK	Angiogenesis	Yes
W061	S14	648449-76-7	AS-604850	PI3K	PI3K/Akt/mTOR	Yes
W061	S15	1218777-13-9	CAY10505	PI3K	PI3K/Akt/mTOR	Yes
W061	S16	405168-58-3	CHIR-124	Chk	Cell Cycle	Yes
W063	S01	209984-56-5	YO-01027	Gamma-secretase	Proteases		103	5.52659	0.160388	72	4.10455	0.191123	-1.42	0.257	down	1.04e-07	***	97	3.0463	0.113986	61	2.02103	0.143738	-1.03	0.338	down	3.2e-07	***	+		+	rods short and sick; ectopic rods at rim, no/small proliferative zone
W063	S02	30562-34-6	Geldanamycin	HSP (e.g. HSP90),Autophagy	Cytoskeletal Signaling	Yes
W063	S03	209984-57-6	LY411575	Gamma-secretase	Proteases		103	5.52659	0.160388	90	3.28258	0.171271	-2.24	0.405	down	0	***	97	3.0463	0.113986	89	2.28471	0.118998	-0.76	0.249	down	4.57e-05	***			+	few new rods at rim, very small proliferative zone, almost rod rosettes in image 1
W063	S04	186392-40-5	CP-91149	Phosphorylase	Metabolism		103	5.52659	0.160388	51	3.05042	0.22691	-2.48	0.449	down	0	***	97	3.0463	0.113986	71	1.94237	0.133231	-1.1	0.361	down	4.58e-09	***			+	rods short and sick; very few new rods
W063	S05	934541-31-8	TAK-901	Aurora Kinase	Cell Cycle		103	5.52659	0.160388	96	4.89664	0.165951	-0.63	0.114	down	0.0345	*	97	3.0463	0.113986	95	2.71817	0.115179	-0.33	0.108	down	0.129
W063	S06	945595-80-2	AMG-900	Aurora Kinase	Cell Cycle		103	5.52659	0.160388	30	4.16434	0.296103	-1.36	0.246	down	0.000374	***	97	3.0463	0.113986	29	2.649	0.208467	-0.4	0.131	down	0.189				+	very few rods; very small proliferative zone; only 1 fish
W063	S07	208260-29-1	ZM 336372	Raf	MAPK		103	5.52659	0.160388	110	4.83007	0.15531	-0.7	0.127	down	0.0111	*	97	3.0463	0.113986	102	2.56991	0.111157	-0.48	0.158	down	0.0166	*
W063	S08	75530-68-6	Nilvadipine	Calcium Channel	Transmembrane Transporters	Yes
W063	S09	244218-51-7	JTC-801	Opioid Receptor	Neuronal Signaling	Yes
W063	S10	586379-66-0	PH-797804	p38 MAPK	MAPK		103	5.52659	0.160388	106	5.18697	0.158128	-0.34	0.062	down	0.363		97	3.0463	0.113986	93	2.85763	0.116411	-0.19	0.062	down	0.247
W063	S11	1110813-31-4	Dacomitinib (PF299804, PF299)	EGFR	Protein Tyrosine Kinase	Yes
W063	S12	153436-53-4	AG-1478 (Tyrphostin AG-1478)	EGFR	Protein Tyrosine Kinase	Yes
W063	S13	264218-23-7	SB415286	GSK-3	PI3K/Akt/mTOR		103	5.52659	0.160388	138	5.4046	0.139086	-0.12	0.022	down	0.56		97	3.0463	0.113986	109	2.45012	0.107528	-0.6	0.197	down	0.00114	**
W063	S14	670220-88-9	Crenolanib (CP-868596)	PDGFR	Protein Tyrosine Kinase		103	5.52659	0.160388	117	3.94542	0.150694	-1.58	0.286	down	4.39e-12	***	97	3.0463	0.113986	97	2.3719	0.113986	-0.67	0.22	down	0.000287	***
W063	S15	1124329-14-1	AZ 3146	Kinesin	Cytoskeletal Signaling	Yes
W063	S16	891494-63-6	MK-8776 (SCH 900776)	CDK,Chk	Cell Cycle		103	5.52659	0.160388	109	5.18391	0.155991	-0.34	0.062	down	0.363		97	3.0463	0.113986	98	2.60837	0.113403	-0.44	0.144	down	0.0323	*
W063	S17	936091-26-8	TG101348 (SAR302503)	JAK	JAK/STAT		103	5.52659	0.160388	113	4.32308	0.153283	-1.2	0.217	down	4.31e-07	***	97	3.0463	0.113986	121	2.53074	0.102057	-0.52	0.171	down	0.00527	**
W063	S18	315183-21-2	PAC-1	Caspase	Apoptosis	Yes
W063	S19	942918-07-2	GSK1070916	Aurora Kinase	Cell Cycle		103	5.52659	0.160388	93	4.91603	0.168545	-0.61	0.11	down	0.0397	*	97	3.0463	0.113986	100	2.24359	0.112263	-0.8	0.263	down	6.81e-06	***
W063	S20	845714-00-3	PHA-767491	CDK	Cell Cycle		103	5.52659	0.160388	107	4.55949	0.157388	-0.97	0.176	down	0.000132	***	97	3.0463	0.113986	101	2.7013	0.111706	-0.35	0.115	down	0.123
W063	S21	1013101-36-4	PF-04691502	Akt,mTOR,PI3K	PI3K/Akt/mTOR	Yes
W063	S22	1095382-05-0	CCT137690	Aurora Kinase	Cell Cycle	Yes
W063	S23	252935-94-7	CHIR-98014	GSK-3	PI3K/Akt/mTOR		103	5.52659	0.160388	103	5.04176	0.160361	-0.48	0.087	down	0.122		97	3.0463	0.113986	97	2.34592	0.113986	-0.7	0.23	down	0.000153	***
W063	S24	878739-06-1	AZ 628	Raf	MAPK		103	5.52659	0.160388	93	4.57807	0.168556	-0.95	0.172	down	0.000335	***	97	3.0463	0.113986	116	2.40079	0.104233	-0.65	0.213	down	0.000287	***
W065	S01	913376-83-7	AMG-458	c-Met	Protein Tyrosine Kinase		90	4.80744	0.153259	108	4.2712	0.139906	-0.54	0.112	down	0.0488	*	102	3.15903	0.124143	96	2.45997	0.127949	-0.7	0.222	down	0.000686	***
W065	S02	875446-37-0	Anacetrapib (MK-0859)	CETP	Metabolism		90	4.80744	0.153259	107	4.42768	0.140558	-0.38	0.079	down	0.136		102	3.15903	0.124143	91	2.81513	0.131406	-0.34	0.108	down	0.34
W065	S03	1245537-68-1	BGT226 (NVP-BGT226)	PI3K,mTOR	PI3K/Akt/mTOR	Yes
W065	S04	452342-67-5	GW788388	TGF-beta/Smad	TGF-beta/Smad		90	4.80744	0.153259	92	3.98522	0.151584	-0.82	0.171	down	0.000956	***	102	3.15903	0.124143	94	2.97824	0.129312	-0.18	0.057	down	0.697
W065	S05	802539-81-7	Milciclib (PHA-848125)	CDK	Cell Cycle	Yes
W065	S06	937265-83-3	HER2-Inhibitor-1	HER2,EGFR	Protein Tyrosine Kinase		90	4.80744	0.153259	121	4.3286	0.132177	-0.48	0.1	down	0.0719		102	3.15903	0.124143	111	2.84869	0.119027	-0.31	0.098	down	0.353
W065	S07	845272-21-1	Varlitinib	EGFR	Protein Tyrosine Kinase	Yes
W065	S08	19545-26-7	Wortmannin	Autophagy,ATM/ATR,PI3K	PI3K/Akt/mTOR	Yes
W065	S09	1339928-25-4	CUDC-907	PI3K,HDAC	Cytoskeletal Signaling	Yes
W065	S10	842133-18-0	Canagliflozin	SGLT	GPCR & G Protein		90	4.80744	0.153259	141	4.95404	0.122444	0.15	0.031	up	0.455		102	3.15903	0.124143	106	3.37243	0.121786	0.21	0.066	up	0.697
W065	S11	1185763-69-2	NVP-BVU972	c-Met	Protein Tyrosine Kinase	Yes
W065	S12	1256580-46-7	Alectinib (CH5424802)	ALK	Protein Tyrosine Kinase		90	4.80744	0.153259	105	4.17914	0.14189	-0.63	0.131	down	0.0158	*	102	3.15903	0.124143	84	2.9085	0.136756	-0.25	0.079	down	0.697
W065	S13	869901-69-9	MK-2048	Integrase	Microbiology		90	4.80744	0.153259	104	3.80452	0.142571	-1	0.208	down	1.33e-05	***	102	3.15903	0.124143	83	3.62744	0.137576	0.47	0.149	up	0.0795
W065	S14	5142-23-4	3-Methyladenine	Autophagy,PI3K	PI3K/Akt/mTOR		90	4.80744	0.153259	114	4.38816	0.136174	-0.42	0.087	down	0.123		102	3.15903	0.124143	94	3.12964	0.129305	-0.03	0.009	down	0.87
W065	S15	779353-01-4	Dinaciclib (SCH727965)	CDK	Cell Cycle	Yes
W065	S16	852433-84-2	Dovitinib (TKI-258) Dilactic Acid	PDGFR,FGFR,c-Kit,FLT3,VEGFR	Angiogenesis	Yes
W066	S01	1010085-13-8	MK-5108 (VX-689)	Aurora Kinase	Cell Cycle	Yes
W066	S02	211513-37-0	Dalcetrapib (JTT-705, RO4607381)	CETP	Metabolism	Yes
W066	S03	501951-42-4	SB705498	TRPV	Others	Yes
W066	S04	917879-39-1	MK-2461	c-Met,PDGFR,FGFR	Protein Tyrosine Kinase		153	4.79897	0.139538	124	4.92606	0.152338	0.13	0.027	up	1		112	2.66529	0.119406	101	3.04612	0.12574	0.38	0.143	up	0.449
W066	S05	31430-18-9	Nocodazole	Microtubule Associated,Autophagy	Cytoskeletal Signaling	Yes
W066	S06	95809-78-2	CPI-613	Dehydrogenase	Metabolism	Yes
W066	S07	1373615-35-0	PF-5274857	Hedgehog/Smoothened	Stem Cells & Wnt		153	4.79897	0.139538	115	5.19795	0.157312	0.4	0.083	up	0.307		112	2.66529	0.119406	84	2.54519	0.137878	-0.12	0.045	down	1
W066	S08	666260-75-9	GW842166X	Cannabinoid Receptor	GPCR & G Protein		153	4.79897	0.139538	137	5.31891	0.146224	0.52	0.108	up	0.0466	*	112	2.66529	0.119406	92	2.68498	0.131747	0.02	0.008	up	1
W066	S09	251456-60-7	M344	HDAC	Cytoskeletal Signaling		153	4.79897	0.139538	158	4.92418	0.137785	0.13	0.027	up	1		112	2.66529	0.119406	95	2.70624	0.12965	0.04	0.015	up	1
W066	S10	1300031-49-5	I-BET151 (GSK1210151A)	Epigenetic Reader Domain	Epigenetics		153	4.79897	0.139538	126	4.3507	0.151296	-0.45	0.094	down	0.153		112	2.66529	0.119406	106	3.32158	0.122739	0.66	0.248	up	0.00216	**
W066	S11	213261-59-7	RITA (NSC 652287)	E3 Ligase ,p53	Apoptosis	Yes
W066	S12	278779-30-9	GW4064	FXR	Others	Yes
W066	S13	1009298-59-2	AZD2014	mTOR	PI3K/Akt/mTOR		153	4.79897	0.139538	119	3.42098	0.155017	-1.38	0.288	down	8.13e-12	***	112	2.66529	0.119406	96	2.7849	0.128973	0.12	0.045	up	1		+
W066	S14	871026-44-7	TAK-285	EGFR,HER2	Protein Tyrosine Kinase	Yes
W066	S15	944261-79-4	A-803467	Sodium Channel	Transmembrane Transporters	Yes
W066	S16	248281-84-7	Laquinimod	Others	Others		153	4.79897	0.139538	181	4.63504	0.130568	-0.16	0.033	down	1		112	2.66529	0.119406	104	2.99401	0.123914	0.33	0.124	up	0.842
W066	S17	819812-04-9	KW-2478	HSP (e.g. HSP90)	Cytoskeletal Signaling		153	4.79897	0.139538	140	5.36571	0.144897	0.57	0.119	up	0.0211	*	112	2.66529	0.119406	88	2.8314	0.134708	0.17	0.064	up	1
W066	S18	1092499-93-8(freebase)	NVP-BSK805 2HCl	JAK	JAK/STAT		153	4.79897	0.139538	133	3.6405	0.147874	-1.16	0.242	down	5.37e-09	***	112	2.66529	0.119406	95	2.88057	0.12965	0.22	0.083	up	1					rods are starting to die
W066	S19	741713-40-6	R547	CDK	Cell Cycle		153	4.79897	0.139538	39	3.30583	0.256957	-1.49	0.31	down	1.16e-06	***	112	2.66529	0.119406	48	2.82088	0.182396	0.16	0.06	up	1					rods are dying
W066	S20	1062159-35-6	WAY-600	mTOR	PI3K/Akt/mTOR	Yes
W066	S21	851881-60-2	ADX-47273	GluR	Neuronal Signaling	Yes
W066	S22	21102-95-4	BMY 7378	5-HT Receptor	Neuronal Signaling		153	4.79897	0.139538	113	3.2233	0.158485	-1.58	0.329	down	7.55e-15	***	112	2.66529	0.119406	92	2.6614	0.131747	0	0	down	1
W066	S23	936091-14-4	TG101209	JAK,FLT3,c-RET	JAK/STAT		153	4.79897	0.139538	122	3.7689	0.153455	-1.03	0.215	down	7.15e-07	***	112	2.66529	0.119406	91	2.58074	0.132469	-0.08	0.03	down	1
W066	S24	864814-88-0	Resminostat	HDAC	Epigenetics		153	4.79897	0.139538	117	5.00327	0.156115	0.2	0.042	up	1		112	2.66529	0.119406	92	2.95809	0.131747	0.29	0.109	up	1
W066	S25	629664-81-9	XL335	FXR	Others		153	4.79897	0.139538	124	4.58896	0.152349	-0.21	0.044	down	1		112	2.66529	0.119406	108	2.60193	0.121597	-0.06	0.023	down	1
W066	S26	1032754-93-0	GDC-0980 (RG7422)	mTOR,PI3K	PI3K/Akt/mTOR	Yes
W066	S27	844499-71-4	A-769662	AMPK	PI3K/Akt/mTOR		153	4.79897	0.139538	105	4.86684	0.163696	0.07	0.015	up	1		112	2.66529	0.119406	75	2.53201	0.145917	-0.13	0.049	down	1
W066	S28	199864-87-3	RS-127445	5-HT Receptor	Neuronal Signaling	Yes
W066	S29	1007207-67-1	CH5132799	mTOR,PI3K	PI3K/Akt/mTOR	Yes
W066	S30	897016-82-9	KX2-391	Src	Angiogenesis	Yes
W066	S31	1116235-97-2	GSK1838705A	IGF-1R,ALK	Protein Tyrosine Kinase		153	4.79897	0.139538	44	3.09074	0.242944	-1.71	0.356	down	2.43e-09	***	112	2.66529	0.119406	44	2.55434	0.190506	-0.11	0.041	down	1					rods dying; some Muller glia are GFP+
W066	S32	700874-71-1	LY2109761	TGF-beta/Smad	TGF-beta/Smad		153	4.79897	0.139538	142	4.55196	0.14389	-0.25	0.052	down	1		112	2.66529	0.119406	106	2.66925	0.122739	0	0	down	1
W067	S01	1029712-80-8	INCB28060	c-Met	Protein Tyrosine Kinase		105	5.13381	0.171629	96	4.35503	0.179054	-0.78	0.152	down	0.00681	**	110	2.87613	0.121127	106	2.52506	0.123327	-0.35	0.122	down	0.312
W067	S02	477600-75-2	Tofacitinib (CP-690550,Tasocitinib)	JAK	JAK/STAT		105	5.13381	0.171629	108	5.23419	0.169382	0.1	0.019	up	1		110	2.87613	0.121127	90	3.11133	0.133473	0.24	0.083	up	1
W067	S03	155270-99-8	Istradefylline	Others	Others		105	5.13381	0.171629	87	4.16717	0.187447	-0.97	0.189	down	0.000745	***	110	2.87613	0.121127	93	2.93237	0.131346	0.06	0.021	up	1
W067	S04	425637-18-9	Sotrastaurin	PKC	TGF-beta/Smad		105	5.13381	0.171629	110	4.33364	0.168044	-0.8	0.156	down	0.00376	**	110	2.87613	0.121127	85	2.66535	0.137218	-0.21	0.073	down	1
W067	S05	262352-17-0	Torcetrapib	CETP	Metabolism		105	5.13381	0.171629	105	4.69347	0.171756	-0.44	0.086	down	0.298		110	2.87613	0.121127	98	2.9777	0.128069	0.1	0.035	up	1
W067	S06	433967-28-3	VU 0357121	GluR	Neuronal Signaling		105	5.13381	0.171629	105	5.18173	0.171696	0.05	0.01	up	1		110	2.87613	0.121127	98	3.27455	0.128083	0.4	0.139	up	0.195
W067	S07	857064-38-1	WP1066	JAK	JAK/STAT	Yes
W067	S08	193275-84-2	Lonafarnib	Transferase	Metabolism	Yes
W067	S09	1035270-39-3	AZD4547	FGFR	Angiogenesis		105	5.13381	0.171629	77	3.93569	0.198494	-1.2	0.234	down	2.92e-05	***	110	2.87613	0.121127	81	2.31775	0.14052	-0.56	0.195	down	0.0248	*				rods are stumpy and sick
W067	S10	851983-85-2	Galeterone	P450 (e.g. CYP17),Androgen Receptor	Endocrinology & Hormones	Yes
W067	S11	410536-97-9	Sirtinol	Sirtuin	Epigenetics		105	5.13381	0.171629	102	5.24499	0.173972	0.11	0.021	up	1		110	2.87613	0.121127	96	2.69328	0.129345	-0.18	0.063	down	1
W067	S12	396129-53-6	LY364947	TGF-beta/Smad	TGF-beta/Smad	Yes
W067	S13	1257704-57-6	CEP-33779	JAK	JAK/STAT		105	5.13381	0.171629	54	4.06656	0.23585	-1.07	0.208	down	0.00139	**	110	2.87613	0.121127	66	3.05799	0.155463	0.18	0.063	up	1
W067	S14	1195765-45-7	Dabrafenib (GSK2118436)	Raf	MAPK		105	5.13381	0.171629	113	4.102	0.165934	-1.03	0.201	down	7.75e-05	***	110	2.87613	0.121127	99	2.7749	0.12745	-0.1	0.035	down	1
W067	S15	1001264-89-6	GDC-0068	Akt	PI3K/Akt/mTOR		105	5.13381	0.171629	110	4.81944	0.16795	-0.31	0.06	down	0.695		110	2.87613	0.121127	95	2.43247	0.129997	-0.44	0.153	down	0.112
W067	S16	96206-92-7	MPEP	GluR	Neuronal Signaling		105	5.13381	0.171629	8	2.44677	0.600971	-2.69	0.524	down	0.000154	***	110	2.87613	0.121127	16	1.72756	0.312994	-1.15	0.4	down	0.00703	**				rods dead/dying
W068	S01	1224844-38-5	INK 128 (MLN0128)	mTOR	PI3K/Akt/mTOR	Yes																										rods dying/outer segments disintegrating
W068	S02	866541-93-7	AT101	Bcl-2	Apoptosis	Yes
W068	S03	184025-18-1	Ciproxifan	Histamine Receptor	Neuronal Signaling		104	4.86927	0.157607	69	4.17812	0.193494	-0.69	0.142	down	0.0225	*	91	3.00825	0.138651	98	1.98033	0.133608	-1.03	0.342	down	5.62e-07	***	+
W068	S04	1217486-61-7	BYL719	PI3K	PI3K/Akt/mTOR		104	4.86927	0.157607	66	4.40727	0.197842	-0.46	0.094	down	0.203		91	3.00825	0.138651	92	2.78458	0.137896	-0.22	0.073	down	0.818
W068	S05	148741-30-4	Tyrphostin AG 879	HER2	Protein Tyrosine Kinase	Yes
W068	S06	1223001-51-1	Torin 2	ATM/ATR,mTOR	PI3K/Akt/mTOR	Yes
W068	S07	112522-64-2	CI994 (Tacedinaline)	HDAC	Epigenetics		104	4.86927	0.157607	78	4.63897	0.181988	-0.23	0.047	down	0.678		91	3.00825	0.138651	88	3.61216	0.140995	0.6	0.199	up	0.0113	*
W068	S08	183232-66-8	AM251	Cannabinoid Receptor	GPCR & G Protein	Yes
W068	S09	761437-28-9	TAE226 (NVP-TAE226)	FAK	Angiogenesis	Yes
W068	S10	48208-26-0	RG108	Transferase,DNA Methyltransferase	Epigenetics		104	4.86927	0.157607	97	4.87186	0.163194	0	0	down	0.991		91	3.00825	0.138651	93	3.09066	0.137152	0.08	0.027	up	0.818
W068	S11	851723-84-7,950688-14-9(sodiumsalt)	OC000459	GPR	Endocrinology & Hormones		104	4.86927	0.157607	110	4.23736	0.153248	-0.63	0.129	down	0.0202	*	91	3.00825	0.138651	84	2.81933	0.144313	-0.19	0.063	down	0.818
W068	S12	865854-05-3	Tideglusib	GSK-3	PI3K/Akt/mTOR	Yes
W068	S13	507475-17-4	TPCA-1	IκB/IKK	NF-κB		104	4.86927	0.157607	90	4.007	0.169422	-0.86	0.177	down	0.00117	**	91	3.00825	0.138651	92	3.2564	0.137896	0.25	0.083	up	0.818				+	new rods fill rim, no/small proliferative zone
W068	S14	1222781-70-5	ML133 HCl	Potassium Channel	Transmembrane Transporters	Yes
W068	S15	1222998-36-8	Torin 1	Autophagy,mTOR	PI3K/Akt/mTOR	Yes
W068	S16	681136-29-8	JNJ-1661010	FAAH	Metabolism	Yes
W069	S01	18323-44-9	Clindamycin	Others	Others		103	3.84491	0.156212	105	4.72395	0.155055	0.88	0.229	up	5.45e-05	***	118	3.1025	0.11146	103	2.75255	0.118495	-0.35	0.113	down	0.14
W069	S02	481-29-8	Epiandrosterone	Androgen Receptor,Estrogen/progestogen Receptor	Endocrinology & Hormones	Yes																										massive rod death
W069	S03	956104-40-8	ARN-509	Androgen Receptor	Endocrinology & Hormones		103	3.84491	0.156212	79	4.52426	0.174631	0.68	0.177	up	0.0078	**	118	3.1025	0.11146	94	2.61618	0.123717	-0.49	0.158	down	0.015	*	+
W069	S04	1433953-83-3	SAR131675	VEGFR	Protein Tyrosine Kinase		103	3.84491	0.156212	103	4.28257	0.156298	0.44	0.114	up	0.129		118	3.1025	0.11146	93	3.03204	0.124056	-0.07	0.023	down	1					outer segments look short
W069	S05	501437-28-1	BI-D1870	S6 Kinase	PI3K/Akt/mTOR	Yes
W069	S06	194413-58-6	Semaxanib (SU5416)	VEGFR	Protein Tyrosine Kinase	Yes
W069	S07	225120-65-0	Cathepsin Inhibitor 1	Others	Others		103	3.84491	0.156212	100	4.80945	0.158042	0.96	0.25	up	9.61e-06	***	118	3.1025	0.11146	90	2.82047	0.12593	-0.28	0.09	down	0.39		+
W069	S08	261901-57-9	SB269970 HCl	5-HT Receptor	Neuronal Signaling		103	3.84491	0.156212	94	4.14209	0.162015	0.3	0.078	up	0.557		118	3.1025	0.11146	92	2.83832	0.124671	-0.26	0.084	down	0.39		+
W069	S09	57477-39-1	BRL-54443	5-HT Receptor	Neuronal Signaling		103	3.84491	0.156212	87	4.63588	0.167281	0.79	0.205	up	0.000811	***	118	3.1025	0.11146	90	2.52077	0.12593	-0.58	0.187	down	0.00223	**	+
W069	S10	868540-17-4	Carfilzomib (PR-171)	Proteasome	Proteases		103	3.84491	0.156212	96	4.09862	0.161509	0.25	0.065	up	0.618		118	3.1025	0.11146	86	3.12983	0.128708	0.03	0.01	up	1
W069	S11	2854-32-2	BML-190	Cannabinoid Receptor	GPCR & G Protein	Yes
W069	S12	711019-86-2	MRS 2578	P2 Receptor	Neuronal Signaling		103	3.84491	0.156212	102	4.0432	0.156935	0.2	0.052	up	0.627		118	3.1025	0.11146	97	3.03894	0.121695	-0.06	0.019	down	1
W069	S13	209481-20-9	SB271046	5-HT Receptor	Neuronal Signaling	Yes																										rods dying; some red cell bodies
W069	S14	77086-21-6	MK-801 (Dizocilpine)	GluR	Neuronal Signaling		103	3.84491	0.156212	67	3.7437	0.187462	-0.1	0.026	down	0.648		118	3.1025	0.11146	78	2.45165	0.134667	-0.65	0.21	down	0.000878	***				fainter red signal in all/most cell membranes
W069	S15	1227633-49-9	StemRegenin 1 (SR1)	Others	Others	Yes
W069	S16	928037-13-2	Golvatinib (E7050)	VEGFR,c-Met	Protein Tyrosine Kinase	Yes
W070	S01	162831-31-4	IEM 1754 dihydrobroMide	GluR,5-HT Receptor	Neuronal Signaling		106	4.81899	0.173892	90	4.55353	0.185668	-0.27	0.056	down	0.969		105	3.20648	0.108908	92	3.30304	0.116348	0.1	0.031	up	1
W070	S02	871362-31-1	CTEP (RO4956371)	GluR	Neuronal Signaling	Yes
W070	S03	61350-00-3	VU 0364770	GluR	Neuronal Signaling		106	4.81899	0.173892	92	3.87235	0.183991	-0.95	0.197	down	0.00019	***	105	3.20648	0.108908	98	2.71644	0.11273	-0.49	0.153	down	0.0106	*				most rods located close to rim
W070	S04	799264-47-4	ML130 (Nodinitib-1)	NOD1	NF-κB		106	4.81899	0.173892	43	3.25296	0.255018	-1.57	0.326	down	3.61e-07	***	105	3.20648	0.108908	46	2.37691	0.164541	-0.83	0.259	down	0.000183	***				very sick
W070	S05	978-62-1	IMD 0354	IκB/IKK	NF-κB	Yes
W070	S06	155584-74-0	VUF 10166	5-HT Receptor	Neuronal Signaling	Yes
W070	S07	178606-66-1	U-104	Carbonic Anhydrase	Metabolism		106	4.81899	0.173892	126	4.4931	0.162742	-0.33	0.068	down	0.593		105	3.20648	0.108908	92	3.17161	0.116348	-0.03	0.009	down	1					more rods?
W070	S08	211555-04-3	WHI-P154	JAK,EGFR	JAK/STAT	Yes
W070	S09	850649-61-5	Alogliptin	DPP-4	Proteases		106	4.81899	0.173892	138	4.44287	0.157285	-0.38	0.079	down	0.395		105	3.20648	0.108908	97	3.02845	0.11331	-0.18	0.056	down	0.772
W070	S10	925705-73-3	TG100713	PI3K	PI3K/Akt/mTOR		106	4.81899	0.173892	85	4.64872	0.190206	-0.17	0.035	down	1		105	3.20648	0.108908	96	2.47425	0.113899	-0.73	0.228	down	3.04e-05	***
W070	S11	313516-66-4	T0070907	PPAR	DNA Damage	Yes
W070	S12	220904-83-6	GW5074	Raf	MAPK	Yes
W070	S13	59721-29-8	Camostat Mesilate	Others	Others		106	4.81899	0.173892	95	4.86786	0.181656	0.05	0.01	up	1		105	3.20648	0.108908	102	2.9002	0.110498	-0.31	0.097	down	0.193
W070	S14	179474-81-8	Prucalopride	5-HT Receptor	Neuronal Signaling		106	4.81899	0.173892	70	4.59466	0.205991	-0.22	0.046	down	1		105	3.20648	0.108908	74	2.77155	0.129729	-0.43	0.134	down	0.0512
W070	S15	121917-57-5	(-)-MK 801 Maleate	GluR	Neuronal Signaling		106	4.81899	0.173892	33	2.5768	0.290913	-2.24	0.465	down	1.69e-11	***	105	3.20648	0.108908	44	2.33591	0.168239	-0.87	0.271	down	0.000112	***				all rods, sick & stunted
W070	S16	873225-46-8	IKK-16 (IKK Inhibitor VII)	IκB/IKK	NF-κB	Yes
W071	S01	61-78-9	4-Aminohippuric Acid	Others	Others		104	4.47272	0.171044	93	4.47984	0.180144	0.01	0.002	up	1		114	2.68144	0.0975884	104	2.69601	0.101864	0.01	0.004	up	1
W071	S02	55589-62-3	Acesulfame Potassium	Others	Others		104	4.47272	0.171044	78	5.51355	0.195442	1.04	0.233	up	0.000326	***	114	2.68144	0.0975884	90	2.64357	0.109141	-0.04	0.015	down	1
W071	S03	251992-66-2	A-205804	Others	Others		104	4.47272	0.171044	25	3.38164	0.340163	-1.09	0.244	down	0.0283	*	114	2.68144	0.0975884	35	2.94197	0.173453	0.26	0.097	up	1					all rods stumpy and dying
W071	S04	344458-19-1	PJ34	PARP	DNA Damage		104	4.47272	0.171044	80	4.26359	0.193311	-0.21	0.047	down	1		114	2.68144	0.0975884	78	2.6409	0.116944	-0.04	0.015	down	1
W071	S05	717907-75-0	PF-562271	FAK	Angiogenesis		104	4.47272	0.171044	90	5.30089	0.182798	0.83	0.186	up	0.00526	**	114	2.68144	0.0975884	96	2.60285	0.105811	-0.08	0.03	down	1
W071	S06	504433-23-2	GW441756	Trk receptor	Protein Tyrosine Kinase	Yes
W071	S07	1161205-04-4	VU 0361737	GluR	Neuronal Signaling		104	4.47272	0.171044	33	4.35365	0.296545	-0.12	0.027	down	1		114	2.68144	0.0975884	37	2.75508	0.168595	0.07	0.026	up	1					rods are stumpy and dying
W071	S08	154447-35-5	NU7026	DNA-PK	DNA Damage		104	4.47272	0.171044	84	4.22251	0.188785	-0.25	0.056	down	1		114	2.68144	0.0975884	79	2.53359	0.116153	-0.15	0.056	down	1
W071	S09	607742-69-8	SB742457	5-HT Receptor	Neuronal Signaling		104	4.47272	0.171044	47	3.74131	0.251089	-0.73	0.163	down	0.0931		114	2.68144	0.0975884	42	3.11537	0.15865	0.43	0.16	up	0.178					rods stumpy and dying
W071	S10	10537-47-0	Tyrphostin 9	EGFR	Protein Tyrosine Kinase	Yes
W071	S11	193000-39-4	ZM 323881 HCl	VEGFR	Protein Tyrosine Kinase	Yes
W071	S12	690206-97-4	ZM 306416	VEGFR	Protein Tyrosine Kinase	Yes
W071	S13	778270-11-4	GNF-2	Bcr-Abl	Angiogenesis	Yes
W071	S14	1004316-88-4	Cobicistat (GS-9350)	P450 (e.g. CYP17)	Metabolism		104	4.47272	0.171044	51	4.72886	0.239417	0.26	0.058	up	1		114	2.68144	0.0975884	60	2.48185	0.132678	-0.2	0.075	down	1
W071	S15	883050-24-6	CCG 50014	Others	Others	Yes
W071	S16	941685-37-6	S-Ruxolitinib (INCB018424)	JAK	JAK/STAT		104	4.47272	0.171044	81	4.86324	0.192523	0.39	0.087	up	0.693		114	2.68144	0.0975884	74	2.82772	0.120016	0.15	0.056	up	1
W072	S01	220991-20-8	Lumiracoxib	COX	Neuronal Signaling		119	5.67907	0.161413	97	5.14963	0.177977	-0.53	0.093	down	0.0496	*	114	3.09328	0.117019	108	2.9146	0.120169	-0.18	0.058	down	1
W072	S02	952021-60-2	PF-477736	Chk	Cell Cycle		119	5.67907	0.161413	78	4.91395	0.197934	-0.77	0.136	down	0.00697	**	114	3.09328	0.117019	76	3.10179	0.142701	0.01	0.003	up	1
W072	S03	459168-41-3	JNJ-7777120	Histamine Receptor	Neuronal Signaling	Yes
W072	S04	355025-13-7	Ki16198	LPA Receptor	GPCR & G Protein		119	5.67907	0.161413	112	4.74466	0.166092	-0.93	0.164	down	0.000233	***	114	3.09328	0.117019	101	2.94862	0.124118	-0.14	0.045	down	1
W072	S05	53179-13-8	Pirfenidone	TGF-beta/Smad	TGF-beta/Smad		119	5.67907	0.161413	145	4.31181	0.146769	-1.37	0.241	down	1.74e-09	***	114	3.09328	0.117019	112	2.98222	0.11801	-0.11	0.036	down	1
W072	S06	2226-96-2	Tempol	Others	Others		119	5.67907	0.161413	97	4.87331	0.178052	-0.81	0.143	down	0.00253	**	114	3.09328	0.117019	94	2.81583	0.128556	-0.28	0.091	down	0.957
W072	S07	133053-19-7	Go 6983	PKC	TGF-beta/Smad		119	5.67907	0.161413	74	4.69259	0.203161	-0.99	0.174	down	0.000569	***	114	3.09328	0.117019	72	2.97121	0.146704	-0.12	0.039	down	1
W072	S08	55778-02-4	WZ811	CXCR	GPCR & G Protein		119	5.67907	0.161413	80	4.23802	0.195471	-1.44	0.254	down	8.27e-08	***	114	3.09328	0.117019	79	2.63704	0.140006	-0.46	0.149	down	0.138
W072	S09	19542-67-7	BAY 11-7082	IκB/IKK,E2 conjugating	NF-κB	Yes
W072	S10	244767-67-7	Dapivirine (TMC120)	Reverse Transcriptase	Microbiology	Yes
W072	S11	22978-25-2	GW9662	PPAR	DNA Damage		119	5.67907	0.161413	134	4.72843	0.152477	-0.95	0.167	down	8.62e-05	***	114	3.09328	0.117019	90	3.23311	0.131345	0.14	0.045	up	1
W072	S12	423735-93-7	ML161	Others	Others		119	5.67907	0.161413	60	4.21854	0.225653	-1.46	0.257	down	9.1e-07	***	114	3.09328	0.117019	41	2.55118	0.193879	-0.54	0.175	down	0.175					retinas are sick
W072	S13	349085-38-7	HC-030031	Others	Others		119	5.67907	0.161413	102	4.04909	0.173904	-1.63	0.287	down	3.19e-11	***	114	3.09328	0.117019	68	2.35904	0.150847	-0.73	0.236	down	0.00133	**
W072	S14	931398-72-0	IOX2	HIF	Angiogenesis		119	5.67907	0.161413	113	4.57218	0.165383	-1.11	0.195	down	8.14e-06	***	114	3.09328	0.117019	100	2.91031	0.124722	-0.18	0.058	down	1		+
W072	S15	137975-06-5	Mozavaptan	Vasopressin Receptor	GPCR & G Protein		119	5.67907	0.161413	114	4.53335	0.16469	-1.15	0.202	down	3.59e-06	***	114	3.09328	0.117019	92	2.98197	0.129932	-0.11	0.036	down	1
W072	S16	1390637-82-7	PF-4981517	P450 (e.g. CYP17)	Metabolism		119	5.67907	0.161413	96	5.23725	0.178931	-0.44	0.077	down	0.062		114	3.09328	0.117019	101	2.74898	0.124125	-0.34	0.11	down	0.411
W074	S01	610798-31-7	Icotinib	EGFR	Protein Tyrosine Kinase		113	5.5452	0.208005	52	5.51654	0.276349	-0.03	0.005	down	1		112	3.21945	0.157682	54	2.95867	0.220773	-0.26	0.081	down	1		+
W074	S02	405060-95-9	Salubrinal	Others	Others		113	5.5452	0.208005	97	4.84847	0.218502	-0.7	0.126	down	0.0291	*	112	3.21945	0.157682	104	3.49065	0.162839	0.27	0.084	up	1
W074	S03	252917-06-9(freebase)	CHIR-99021 (CT99021) HCl	GSK-3	PI3K/Akt/mTOR		113	5.5452	0.208005	90	4.66201	0.22411	-0.88	0.159	down	0.00334	**	112	3.21945	0.157682	98	3.33254	0.167179	0.11	0.034	up	1
W074	S04	1186486-62-3	Evacetrapib (LY2484595)	CETP	Metabolism	Yes
W074	S05	79183-19-0	Apoptosis Activator 2	Caspase	Apoptosis		113	5.5452	0.208005	116	4.36947	0.20643	-1.18	0.213	down	5.5e-06	***	112	3.21945	0.157682	149	2.37698	0.139679	-0.84	0.261	down	0.000206	***
W074	S06	303162-79-0	TAK-715	p38 MAPK	MAPK	Yes
W074	S07	63208-82-2	Pifithrin-α (PFTα)	p53,Autophagy	Apoptosis		113	5.5452	0.208005	8	2.50609	0.634294	-3.04	0.548	down	2.76e-05	***	112	3.21945	0.157682	9	2.31031	0.522979	-0.91	0.283	down	0.834					rods very sick
W074	S08	64984-31-2	Pifithrin-μ	p53	Apoptosis		113	5.5452	0.208005	85	5.48856	0.228635	-0.06	0.011	down	1		112	3.21945	0.157682	96	2.52357	0.168847	-0.7	0.217	down	0.016	*
W074	S09	51460-26-5	Carbazochrome sodium sulfonate (AC-17)	Others	Others		113	5.5452	0.208005	117	4.82729	0.205837	-0.72	0.13	down	0.0155	*	112	3.21945	0.157682	100	2.78822	0.165769	-0.43	0.134	down	0.443
W074	S10	163252-36-6	Clevudine	Others	Others		113	5.5452	0.208005	78	4.39315	0.235771	-1.15	0.207	down	9.25e-05	***	112	3.21945	0.157682	81	2.74073	0.18216	-0.48	0.149	down	0.388
W074	S11	366789-02-8	Rivaroxaban	Factor Xa	Metabolism		113	5.5452	0.208005	219	4.69704	0.173429	-0.85	0.153	down	0.00031	***	112	3.21945	0.157682	231	3.26681	0.116959	0.05	0.016	up	1
W074	S12	78246-49-8	Paroxetine HCl	AChR,5-HT Receptor	Neuronal Signaling	Yes
W074	S13	139110-80-8	Zanamivir	Others	Others		113	5.5452	0.208005	158	5.89599	0.188458	0.35	0.063	up	0.42		112	3.21945	0.157682	163	3.20577	0.134428	-0.01	0.003	down	1
W074	S14	74711-43-6	Zaltoprofen	COX	Neuronal Signaling		113	5.5452	0.208005	129	5.00217	0.19987	-0.54	0.097	down	0.0987		112	3.21945	0.157682	142	3.41702	0.142624	0.2	0.062	up	1
W074	S15	444731-52-6	Pazopanib	PDGFR,c-Kit,VEGFR	Protein Tyrosine Kinase		113	5.5452	0.208005	161	5.19942	0.188136	-0.35	0.063	down	0.42		112	3.21945	0.157682	191	3.23001	0.12656	0.01	0.003	up	1
W074	S16	26787-78-0	Amoxicillin	Others	Others		113	5.5452	0.208005	108	5.07201	0.211345	-0.47	0.085	down	0.227		112	3.21945	0.157682	127	3.09521	0.14962	-0.12	0.037	down	1
W075	S01	50-78-2	Aspirin	Proteasome	Proteases		149	4.84781	0.164515	204	5.04091	0.14337	0.19	0.039	up	1		187	3.01877	0.150282	199	3.18979	0.147836	0.17	0.056	up	1
W075	S02	4394-00-7	Niflumic acid	GABA Receptor	Neuronal Signaling		149	4.84781	0.164515	142	5.34875	0.168151	0.5	0.103	up	0.273		187	3.01877	0.150282	150	2.88356	0.161374	-0.14	0.046	down	1
W075	S03	41621-49-2	Ciclopirox ethanolamine	ATPase	Transmembrane Transporters	Yes
W075	S04	168273-06-1	Rimonabant	Cannabinoid Receptor	GPCR & G Protein	Yes
W075	S05	183133-96-2	Cabazitaxel	Others	Others	Yes
W075	S06	2438-72-4	Bufexamac	COX	Neuronal Signaling		149	4.84781	0.164515	105	5.85924	0.193031	1.01	0.208	up	0.000393	***	187	3.01877	0.150282	133	3.38642	0.16823	0.37	0.123	up	0.484		+
W075	S07	84057-84-1	Lamotrigine	Sodium Channel,5-HT Receptor	Transmembrane Transporters		149	4.84781	0.164515	143	4.59792	0.16761	-0.25	0.052	down	1		187	3.01877	0.150282	152	3.47437	0.160582	0.46	0.152	up	0.116
W075	S08	329-98-6	PMSF	Others	Others		149	4.84781	0.164515	192	4.65099	0.147152	-0.2	0.041	down	1		187	3.01877	0.150282	177	3.73106	0.152899	0.71	0.235	up	0.000326	***	+
W075	S09	10083-24-6	Piceatannol	Syk	Angiogenesis		149	4.84781	0.164515	131	4.65281	0.17445	-0.2	0.041	down	1		187	3.01877	0.150282	130	3.03523	0.169349	0.02	0.007	up	1
W075	S10	668270-12-0	Linagliptin	DPP-4	Proteases		149	4.84781	0.164515	189	5.14121	0.148122	0.29	0.06	up	1		187	3.01877	0.150282	173	3.36122	0.153978	0.34	0.113	up	0.484
W075	S11	130641-38-2	Bindarit	Others	Others		149	4.84781	0.164515	147	4.88133	0.165569	0.03	0.006	up	1		187	3.01877	0.150282	133	3.12445	0.168056	0.11	0.036	up	1
W075	S12	274901-16-5	Vildagliptin (LAF-237)	DPP-4	Proteases		149	4.84781	0.164515	144	4.61443	0.167203	-0.23	0.047	down	1		187	3.01877	0.150282	130	3.0778	0.169555	0.06	0.02	up	1
W075	S13	210421-74-2	Sitaxentan sodium	Endothelin Receptor	GPCR & G Protein		149	4.84781	0.164515	133	4.8187	0.173213	-0.03	0.006	down	1		187	3.01877	0.150282	148	3.20136	0.162169	0.18	0.06	up	1
W075	S14	23541-50-6	Daunorubicin HCl	Telomerase	DNA Damage		149	4.84781	0.164515	98	5.53486	0.199406	0.69	0.142	up	0.0661		187	3.01877	0.150282	117	2.74327	0.175796	-0.28	0.093	down	1		+
W075	S15	81131-70-6	Pravastatin sodium	HMG-CoA Reductase	Metabolism		149	4.84781	0.164515	195	4.7883	0.146169	-0.06	0.012	down	1		187	3.01877	0.150282	181	3.05263	0.151822	0.03	0.01	up	1
W075	S16	190786-44-8	Bepotastine Besilate	Histamine Receptor	Neuronal Signaling		149	4.84781	0.164515	170	5.24718	0.155312	0.4	0.083	up	0.615		187	3.01877	0.150282	155	3.0731	0.159581	0.05	0.017	up	1
W076	S01	265121-04-8	Fosaprepitant dimeglumine salt	Others	Others	Yes
W076	S02	483367-10-8	Purmorphamine	Hedgehog/Smoothened	Stem Cells & Wnt	Yes
W076	S03	162011-90-7	Rofecoxib	COX	Neuronal Signaling		65	4.04523	0.195558	112	5.1192	0.148979	1.07	0.265	up	0.000225	***	75	2.76077	0.163863	110	2.89442	0.138172	0.13	0.047	up	1
W076	S04	26328-04-1	Cinepazide maleate	Others	Others		65	4.04523	0.195558	116	5.09741	0.146388	1.05	0.26	up	0.000281	***	75	2.76077	0.163863	126	2.72686	0.130418	-0.03	0.011	down	1
W076	S05	147403-03-0	Azilsartan	RAAS	Endocrinology & Hormones		65	4.04523	0.195558	115	5.7407	0.147023	1.7	0.42	up	9.27e-11	***	75	2.76077	0.163863	127	2.57249	0.129864	-0.19	0.069	down	1
W076	S06	26095-59-0	Otilonium Bromide	AChR	Neuronal Signaling		65	4.04523	0.195558	133	5.26519	0.136712	1.22	0.302	up	6.03e-06	***	75	2.76077	0.163863	147	3.09576	0.122095	0.33	0.12	up	1
W076	S07	242478-38-2	Solifenacin succinate	AChR	Neuronal Signaling	Yes
W076	S08	157212-55-0	Bosentan Hydrate	Endothelin Receptor	GPCR & G Protein		65	4.04523	0.195558	183	4.76869	0.116549	0.72	0.178	up	0.0178	*	75	2.76077	0.163863	145	2.51194	0.122912	-0.25	0.091	down	1
W076	S09	182349-12-8	Rupatadine Fumarate	Histamine Receptor	Neuronal Signaling	Yes
W076	S10	123524-52-7	Azelnidipine	Calcium Channel	Transmembrane Transporters	Yes
W076	S11	5560-59-8	Alverine Citrate	Others	Others	Yes
W076	S12	863031-21-4	Azilsartan Medoxomil	RAAS	Endocrinology & Hormones		65	4.04523	0.195558	104	5.40135	0.154602	1.36	0.336	up	1.07e-06	***	75	2.76077	0.163863	118	2.67409	0.134043	-0.09	0.033	down	1
W076	S13	93106-60-6	Enrofloxacin	Others	Others		65	4.04523	0.195558	145	5.42048	0.130933	1.38	0.341	up	1.07e-07	***	75	2.76077	0.163863	154	2.84131	0.119804	0.08	0.029	up	1
W076	S14	86347-15-1	Medetomidine HCl	Adrenergic Receptor	Neuronal Signaling	Yes
W076	S15	55-31-2	Epinephrine HCl	Adrenergic Receptor	Neuronal Signaling		65	4.04523	0.195558	113	5.08248	0.148318	1.04	0.257	up	0.000381	***	75	2.76077	0.163863	182	2.99296	0.112137	0.23	0.083	up	1
W076	S16	15307-81-0	Diclofenac Potassium	Others	Others		65	4.04523	0.195558	74	4.97446	0.183281	0.93	0.23	up	0.00737	**	75	2.76077	0.163863	91	2.53647	0.150234	-0.22	0.08	down	1
W076	S17	545380-34-5	QNZ (EVP4593)	TNF-alpha,NF-κB	NF-κB		65	4.04523	0.195558	81	3.64901	0.175182	-0.4	0.099	down	1		75	2.76077	0.163863	103	2.15414	0.142186	-0.61	0.221	down	0.0684					sick retinas, loss of rods
W076	S18	1101854-58-3	JZL184	Others	Others		65	4.04523	0.195558	115	4.6787	0.147023	0.63	0.156	up	0.106		75	2.76077	0.163863	147	2.68641	0.122165	-0.07	0.025	down	1
W076	S19	354812-17-2	SC-514	IκB/IKK	NF-κB		65	4.04523	0.195558	84	4.19988	0.172026	0.15	0.037	up	1		75	2.76077	0.163863	101	2.43528	0.143496	-0.33	0.12	down	1				+	new rods fill rim, no/small proliferative zone
W076	S20	86639-52-3	SN-38	Topoisomerase	DNA Damage		65	4.04523	0.195558	96	4.91573	0.160915	0.87	0.215	up	0.00764	**	75	2.76077	0.163863	115	2.72216	0.135543	-0.04	0.014	down	1				+	lots of new rods at rim, no/small proliferative zone (like DAPT, TPCA-1 (NF-?B))
W076	S21	1485-00-3	MNS (3,4-Methylenedioxy-β-nitrostyrene, MDBN)	p97	Ubiquitin	Yes
W076	S22	540737-29-9	Tofacitinib (CP-690550) Citrate	JAK	JAK/STAT		65	4.04523	0.195558	112	4.46393	0.148979	0.42	0.104	up	0.885		75	2.76077	0.163863	111	2.9937	0.137706	0.23	0.083	up	1
W076	S23	162359-56-0	Fingolimod (FTY720) HCl	S1P Receptor	GPCR & G Protein	Yes
W076	S24	104987-11-3	Tacrolimus (FK506)	Others	Others		65	4.04523	0.195558	113	3.75879	0.148318	-0.29	0.072	down	1		75	2.76077	0.163863	118	2.68646	0.134026	-0.07	0.025	down	1
W076	S25	635318-11-5	LY404039	GluR	Neuronal Signaling		65	4.04523	0.195558	128	4.12625	0.139357	0.08	0.02	up	1		75	2.76077	0.163863	124	2.49106	0.131197	-0.27	0.098	down	1
W076	S26	168021-79-2	NXY-059	Others	Others		65	4.04523	0.195558	48	5.16	0.227569	1.11	0.274	up	0.00304	**	75	2.76077	0.163863	49	3.3624	0.202057	0.6	0.217	up	0.322					only 2 Cherry+ and only 1 of those was good
W076	S27	775304-57-9	Ataluren (PTC124)	CFTR	Transmembrane Transporters		65	4.04523	0.195558	102	4.3501	0.156111	0.3	0.074	up	1		75	2.76077	0.163863	120	2.94283	0.133116	0.18	0.065	up	1					looks crappy
W076	S28	745833-23-2	VX-702	p38 MAPK	MAPK		65	4.04523	0.195558	96	4.26729	0.160915	0.22	0.054	up	1		75	2.76077	0.163863	111	2.7351	0.137646	-0.03	0.011	down	1
W076	S29	1197958-12-5	AP26113	ALK	Protein Tyrosine Kinase		65	4.04523	0.195558	95	4.32811	0.16176	0.28	0.069	up	1		75	2.76077	0.163863	112	2.68992	0.137201	-0.07	0.025	down	1
W076	S30	218600-53-4	Bardoxolone Methyl	IκB/IKK	NF-κB	Yes
W076	S31	1396772-26-1	EPZ005687	Histone Methyltransferase	Epigenetics		65	4.04523	0.195558	108	4.15065	0.151712	0.11	0.027	up	1		75	2.76077	0.163863	114	2.24995	0.136091	-0.51	0.185	down	0.233					rods seem sick
W076	S32	606143-89-9	MEK162 (ARRY-162, ARRY-438162)	MEK	MAPK		65	4.04523	0.195558	153	3.68972	0.127464	-0.36	0.089	down	1		75	2.76077	0.163863	130	3.13869	0.128646	0.38	0.138	up	1
W077	S01	172889-27-9	PP2	Src	Angiogenesis	Yes
W077	S02	873652-48-3	GDC-0152	IAP	Apoptosis		89	5.36708	0.183733	101	5.11373	0.172512	-0.25	0.047	down	0.628		95	2.58714	0.134029	104	2.68496	0.129166	0.1	0.039	up	1
W077	S03	1260251-31-7	Birinapant	IAP	Apoptosis		89	5.36708	0.183733	116	4.58489	0.161007	-0.78	0.145	down	0.0121	*	95	2.58714	0.134029	125	3.05115	0.119999	0.46	0.178	up	0.0725
W077	S04	1159824-67-5	CZC24832	PI3K	PI3K/Akt/mTOR		89	5.36708	0.183733	68	4.42785	0.210148	-0.94	0.175	down	0.00758	**	95	2.58714	0.134029	84	2.3089	0.141145	-0.28	0.108	down	1
W077	S05	19983-44-9	Stattic	STAT	JAK/STAT	Yes
W077	S06	550-24-3	Embelin	IAP	Apoptosis		89	5.36708	0.183733	87	4.89443	0.185856	-0.47	0.088	down	0.211		95	2.58714	0.134029	96	2.63167	0.133597	0.04	0.015	up	1
W077	S07	1201438-56-3	IPI-145 (INK1197)	PI3K	Angiogenesis		89	5.36708	0.183733	108	4.76661	0.166829	-0.6	0.112	down	0.0845		95	2.58714	0.134029	113	2.65786	0.124836	0.07	0.027	up	1
W077	S08	1174043-16-3	AZD2461	PARP	DNA Damage		89	5.36708	0.183733	92	4.55506	0.18075	-0.81	0.151	down	0.0121	*	95	2.58714	0.134029	120	2.77852	0.122117	0.19	0.073	up	1
W077	S09	1380316-03-9	EPZ004777 HCl	Histone Methyltransferase	Epigenetics		89	5.36708	0.183733	91	4.46829	0.181712	-0.9	0.168	down	0.00647	**	95	2.58714	0.134029	99	2.5867	0.131727	0	0	down	1
W077	S10	1251156-08-7	XL388	mTOR	PI3K/Akt/mTOR		89	5.36708	0.183733	108	5.28564	0.166836	-0.08	0.015	down	0.742		95	2.58714	0.134029	122	2.27579	0.121153	-0.31	0.12	down	0.791
W077	S11	945755-56-6	XL019	JAK	JAK/STAT	Yes
W077	S12	1243243-89-1	Wnt-C59 (C59)	Wnt/beta-catenin	Stem Cells & Wnt		89	5.36708	0.183733	62	4.22729	0.22007	-1.14	0.212	down	0.000968	***	95	2.58714	0.134029	74	2.43688	0.149055	-0.15	0.058	down	1		+	+		sporadic Rhodopsin mislocalization in cell body
W077	S14	194423-15-9	PD168393	EGFR	Protein Tyrosine Kinase	Yes
W077	S15	1240299-33-5	AZD3514	Androgen Receptor	Endocrinology & Hormones		89	5.36708	0.183733	84	4.24864	0.18911	-1.12	0.209	down	0.00037	***	95	2.58714	0.134029	102	2.38676	0.130115	-0.2	0.077	down	1
W077	S16	20350-15-6	Brefeldin A	ATPase,Autophagy	Transmembrane Transporters	Yes
W077	S17	935888-69-0	Oprozomib (ONX 0912)	Proteasome	Proteases		89	5.36708	0.183733	90	4.75567	0.182712	-0.61	0.114	down	0.0845		95	2.58714	0.134029	96	2.74243	0.133418	0.16	0.062	up	1
W077	S18	1233339-22-4	AZ20	ATM/ATR	PI3K/Akt/mTOR		89	5.36708	0.183733	56	4.11424	0.23157	-1.25	0.233	down	0.00037	***	95	2.58714	0.134029	50	2.03484	0.177556	-0.55	0.213	down	0.13			+	+	lots of cell body and inner segment vacuoles; small proliferative zone, sporadic Rhodopsin mislocalization in cell body
W077	S19	1152311-62-0	VX-661	CFTR	Transmembrane Transporters		89	5.36708	0.183733	96	4.55575	0.176949	-0.81	0.151	down	0.0121	*	95	2.58714	0.134029	103	2.60891	0.129967	0.02	0.008	up	1
W077	S20	172889-26-8	PP1	Src	Angiogenesis	Yes
W077	S21	1380288-87-8	EPZ5676	Histone Methyltransferase	Epigenetics		89	5.36708	0.183733	91	4.30014	0.181714	-1.07	0.199	down	0.000537	***	95	2.58714	0.134029	78	2.61769	0.14574	0.03	0.012	up	1
W077	S22	885325-71-3	MK-8745	Aurora Kinase	Cell Cycle	Yes
W077	S23	1373423-53-0(freebase)	GSK J4 HCl	Histone demethylases	Epigenetics																											central retina has no photoreceptors; rods only at the rim
W077	S24	485-49-4	(+)-Bicuculline	GABA Receptor	Neuronal Signaling	Yes
W077	S25	6384-92-5	NMDA (N-Methyl-D-aspartic acid)	GluR	Neuronal Signaling		89	5.36708	0.183733	111	4.51562	0.164575	-0.85	0.158	down	0.00658	**	95	2.58714	0.134029	109	2.59403	0.126933	0.01	0.004	up	1
W077	S26	293754-55-9	T0901317	Liver X Receptor	Others	Yes
W077	S27	188968-51-6	Cilengitide	Integrin	Others		89	5.36708	0.183733	131	4.55213	0.151522	-0.81	0.151	down	0.00673	**	95	2.58714	0.134029	119	2.40812	0.122239	-0.18	0.07	down	1
W077	S28	N/A	SGC 0946	Histone Methyltransferase	Epigenetics		89	5.36708	0.183733	64	4.67031	0.216617	-0.7	0.13	down	0.0845		95	2.58714	0.134029	68	2.1259	0.154661	-0.46	0.178	down	0.223					sick photoreceptors
W077	S29	1032900-25-6	LDK378	ALK	Protein Tyrosine Kinase	Yes
W077	S30	1127442-82-3	IWR-1-endo	Wnt/beta-catenin	Stem Cells & Wnt																											nearly all rods dead
W077	S31	304909-07-7	SANT-1	Hedgehog/Smoothened	Stem Cells & Wnt																											nearly all rods dead
W077	S32	42521-82-4	IPA-3	PAK	Cytoskeletal Signaling		89	5.36708	0.183733	115	4.06693	0.161688	-1.3	0.242	down	1.88e-06	***	95	2.58714	0.134029	131	2.11776	0.117812	-0.47	0.182	down	0.0624
W078	S01	1118807-13-8	KY02111	Wnt/beta-catenin	Stem Cells & Wnt		81	4.8501	0.192673	78	3.70151	0.196233	-1.15	0.237	down	0.000336	***	44	3.33991	0.20959	28	2.56988	0.25691	-0.77	0.231	down	0.168					all retinas are sick
W078	S02	130663-39-7	PD123319	RAAS	Endocrinology & Hormones		81	4.8501	0.192673	58	4.3973	0.226598	-0.45	0.093	down	0.94		44	3.33991	0.20959	20	3.23641	0.300029	-0.1	0.03	down	1
W078	S03	856925-71-8	(-)-Blebbistatin	ATPase	Transmembrane Transporters	Yes
W078	S04	1232416-25-9	VE-822	ATM/ATR	PI3K/Akt/mTOR	Yes
W078	S05	331244-89-4	BAM7	Bcl-2	Apoptosis		81	4.8501	0.192673	34	4.74102	0.294494	-0.11	0.023	down	1		44	3.33991	0.20959	18	2.70977	0.314083	-0.63	0.189	down	0.57					rods are missing/dying
W078	S06	1356962-20-3	AZD3463	ALK	Protein Tyrosine Kinase	Yes
W078	S07	1268524-70-4	(+)-JQ1	Epigenetic Reader Domain	Epigenetics	Yes
W078	S08	1402836-58-1	NLG919	IDO	Metabolism		81	4.8501	0.192673	60	4.6357	0.22278	-0.21	0.043	down	1		44	3.33991	0.20959	24	3.06737	0.274989	-0.27	0.081	down	1
W078	S09	3690-10-6	Zebularine	DNA Methyltransferase	Epigenetics		81	4.8501	0.192673	69	4.51993	0.208487	-0.33	0.068	down	1		44	3.33991	0.20959	22	3.64094	0.286304	0.3	0.09	up	1		+			outer segments are sick
W078	S10	220036-08-8	NU6027	CDK	Cell Cycle		81	4.8501	0.192673	73	4.00736	0.202975	-0.84	0.173	down	0.0258	*	44	3.33991	0.20959	21	4.02533	0.292792	0.69	0.207	up	0.409		+
W078	S11	659730-32-2	AMG-517	TRPV	Others	Yes
W078	S12	102052-95-9	3-Deazaneplanocin A (DZNeP)	Histone Methyltransferase	Epigenetics		81	4.8501	0.192673	82	4.60423	0.191544	-0.25	0.052	down	1		44	3.33991	0.20959	23	3.4173	0.281243	0.08	0.024	up	1		+
W078	S13	1149705-71-4	XL888	HSP (e.g. HSP90)	Cytoskeletal Signaling	Yes
W078	S14	895158-95-9	SC144	Others	Others	Yes
W078	S15	1333151-73-7	KPT-185	CRM1	Transmembrane Transporters	Yes
W078	S16	41276-02-2	TIC10	Akt	PI3K/Akt/mTOR		81	4.8501	0.192673	71	3.69834	0.205285	-1.15	0.237	down	0.00047	***	44	3.33991	0.20959	32	3.89372	0.241286	0.55	0.165	up	0.52			+	+	fish are small - they didn't eat; small proliferative zone but lots of new rods; sporadic Rhodopsin mislocalization in cell body
W078	S17	1403254-99-8	EPZ-6438	Histone Methyltransferase	Epigenetics		81	4.8501	0.192673	68	4.50518	0.209701	-0.34	0.07	down	1		44	3.33991	0.20959	21	3.75323	0.292884	0.41	0.123	up	1
W078	S18	418805-02-4	PYR-41	E1 Activating	Ubiquitin		81	4.8501	0.192673	71	3.97701	0.205371	-0.87	0.179	down	0.0208	*	44	3.33991	0.20959	22	2.84007	0.286311	-0.5	0.15	down	0.834
W078	S19	2645-32-1	PR-619	DUB	Ubiquitin		81	4.8501	0.192673	45	5.14601	0.2571	0.3	0.062	up	1		44	3.33991	0.20959	11	1.86449	0.398166	-1.48	0.443	down	0.0114	*
W078	S20	882257-11-6	P5091 (P005091)	DUB	Ubiquitin	Yes
W078	S21	1247819-59-5	P22077	DUB	Ubiquitin		81	4.8501	0.192673	87	5.2617	0.186992	0.41	0.085	up	0.94		44	3.33991	0.20959	29	4.33219	0.25455	0.99	0.296	up	0.0192	*
W078	S22	314245-33-5	IU1	DUB	Proteases		81	4.8501	0.192673	71	4.08133	0.205556	-0.77	0.159	down	0.0599		44	3.33991	0.20959	33	2.69718	0.238657	-0.64	0.192	down	0.307
W078	S23	668467-91-2	LDN-57444	DUB	Proteases	Yes
W078	S24	905973-89-9	CGK 733	ATM/ATR	DNA Damage		81	4.8501	0.192673	87	3.57167	0.187481	-1.28	0.264	down	2.04e-05	***	44	3.33991	0.20959	28	1.87064	0.25911	-1.47	0.44	down	4.89e-05	***
W078	S25	1059734-66-5	BMS-833923	Hedgehog/Smoothened	GPCR & G Protein	Yes
W078	S26	307510-92-5	CFTRinh-172	CFTR	Transmembrane Transporters	Yes
W078	S27	30675-13-9	TCID	DUB	Ubiquitin		81	4.8501	0.192673	57	4.29292	0.228686	-0.56	0.115	down	0.526		44	3.33991	0.20959	15	2.44341	0.342825	-0.9	0.269	down	0.225
W078	S28	1243244-14-5	LGK-974	Wnt/beta-catenin	Stem Cells & Wnt	Yes
W078	S29	612487-72-6	AZD1080	GSK-3	PI3K/Akt/mTOR		81	4.8501	0.192673	36	4.0955	0.286059	-0.75	0.155	down	0.269		44	3.33991	0.20959	11	2.11104	0.396767	-1.23	0.368	down	0.0615
W078	S30	71555-25-4	NSC 319726	p53	Apoptosis	Yes
W078	S31	403811-55-2	10058-F4	c-Myc	Cell Cycle	Yes
W078	S32	130370-60-4	Batimastat (BB-94)	MMP	Proteases		81	4.8501	0.192673	73	3.86211	0.203073	-0.99	0.204	down	0.00463	**	44	3.33991	0.20959	23	2.22799	0.281526	-1.11	0.332	down	0.0132	*

## Sheet: Dg Increased
Week	Sample	CAS Number	Small Molecule	Target	Pathway	Dg Control nROS	Dg Control Mean	Dg Control Standard Deviation	Dg nROS	Dg Mean	Dg Standard Deviation	Dg Mean Difference	Dg Percent Difference	Dg Up/Down	Dg p-Value	Dg Significance	Ds Control nROS	Ds Control Mean	Ds Control Standard Deviation	Ds nROS	Ds Mean	Ds Standard Deviation	Ds Mean Difference	Ds Percent Difference	Ds Up/Down	Ds p-Value	Ds Significance	Phagosomes	Rhodopsin Mislocalization	Ciliary Marginal Zone	Notes
W039	S24	162401-32-3	Roflumilast	PDE	Metabolism	33	3.64867	0.26975	27	6.09997	0.29651	2.45	0.671	up	2.32e-09	***	35	4.14224	0.285521	21	3.11209	0.364514	-1.03	0.249	down	0.314
W003	S04	183319-69-9	Erlotinib HCl (OSI-744)	Autophagy,EGFR	Protein Tyrosine Kinase	71	5.72428	0.200034	70	8.77122	0.201052	3.05	0.533	up	0	***	52	3.72153	0.22339	51	2.64516	0.22457	-1.08	0.29	down	5.26e-05	***				only 2 Cherry+ fish; images 1 & 2 from same animal
W035	S01	122-11-2	Sulphadimethoxine	Others	Others	42	4.14193	0.250793	34	5.97941	0.278741	1.84	0.444	up	1.05e-05	***	31	2.6929	0.240975	27	2.88778	0.258209	0.19	0.071	up	1		+
W076	S05	147403-03-0	Azilsartan	RAAS	Endocrinology & Hormones	65	4.04523	0.195558	115	5.7407	0.147023	1.7	0.42	up	9.27e-11	***	75	2.76077	0.163863	127	2.57249	0.129864	-0.19	0.069	down	1
W017	S15	25451-15-4	Felbamate	Others	Others	61	4.40164	0.153386	41	6.23244	0.187094	1.83	0.416	up	4.94e-13	***	42	2.8181	0.135428	19	2.46316	0.201352	-0.35	0.124	down	1
W039	S18	25990-60-7	Xylose	Others	Others	33	3.64867	0.26975	36	5.08378	0.258552	1.44	0.395	up	0.00084	***	35	4.14224	0.285521	36	4.26804	0.281885	0.13	0.031	up	1
W017	S02	17902-23-7	FT-207 (NSC 148958)	DNA/RNA Synthesis	DNA Damage	61	4.40164	0.153386	50	6.1112	0.169421	1.71	0.388	up	8.9e-13	***	42	2.8181	0.135428	26	2.95308	0.172126	0.13	0.046	up	1					few rods or stumpy rods
W033	S19	68-19-9	Vitamin B12	Others	Others	59	4.68322	0.19425	49	6.44776	0.213152	1.76	0.376	up	1.89e-08	***	43	3.0073	0.252156	31	4.03613	0.296977	1.03	0.342	up	0.131
W033	S05	14222-60-7	Protionamide	Others	Others	59	4.68322	0.19425	13	6.37846	0.413823	1.7	0.363	up	0.00334	**	43	3.0073	0.252156	8	1.3245	0.5846	-1.68	0.559	down	0.131
W076	S13	93106-60-6	Enrofloxacin	Others	Others	65	4.04523	0.195558	145	5.42048	0.130933	1.38	0.341	up	1.07e-07	***	75	2.76077	0.163863	154	2.84131	0.119804	0.08	0.029	up	1
W076	S12	863031-21-4	Azilsartan Medoxomil	RAAS	Endocrinology & Hormones	65	4.04523	0.195558	104	5.40135	0.154602	1.36	0.336	up	1.07e-06	***	75	2.76077	0.163863	118	2.67409	0.134043	-0.09	0.033	down	1
W017	S13	41340-25-4	Etodolac	COX	Neuronal Signaling	61	4.40164	0.153386	53	5.88302	0.164556	1.48	0.336	up	5e-10	***	42	2.8181	0.135428	24	2.68792	0.179154	-0.13	0.046	down	1
W017	S01	50-91-9	Floxuridine	DNA/RNA Synthesis	DNA Damage	61	4.40164	0.153386	43	5.85977	0.182691	1.46	0.332	up	9.8e-09	***	42	2.8181	0.135428	19	2.20689	0.201352	-0.61	0.216	down	0.141
W040	S02	22839-47-0	Aspartame	Others	Others	50	4.13148	0.246857	26	5.38493	0.310449	1.25	0.303	up	0.00165	**	52	4.08194	0.227772	30	3.88833	0.299876	-0.19	0.047	down	1
W076	S06	26095-59-0	Otilonium Bromide	AChR	Neuronal Signaling	65	4.04523	0.195558	133	5.26519	0.136712	1.22	0.302	up	6.03e-06	***	75	2.76077	0.163863	147	3.09576	0.122095	0.33	0.12	up	1
W021	S02	147127-20-6	Tenofovir	Reverse Transcriptase	Microbiology	76	4.14139	0.153177	51	5.34921	0.186739	1.21	0.292	up	7.3e-06	***	47	2.95164	0.181258	26	3.42956	0.218539	0.48	0.163	up	0.438					some phagosomes; slightly toxic
W035	S05	65141-46-0	Nicorandil	Potassium Channel	Transmembrane Transporters	42	4.14193	0.250793	32	5.33219	0.287319	1.19	0.287	up	0.018	*	31	2.6929	0.240975	33	2.15533	0.233559	-0.54	0.201	down	0.786		+
W051	S13	859-18-7	Lincomycin HCl	Others	Others	42	4.62	0.237337	45	5.93933	0.22929	1.32	0.286	up	0.000639	***	39	2.79123	0.211775	26	3.33654	0.25937	0.55	0.197	up	0.931
W076	S26	168021-79-2	NXY-059	Others	Others	65	4.04523	0.195558	48	5.16	0.227569	1.11	0.274	up	0.00304	**	75	2.76077	0.163863	49	3.3624	0.202057	0.6	0.217	up	0.322					only 2 Cherry+ and only 1 of those was good
W029	S13	36322-90-4	Piroxicam	COX	Neuronal Signaling	52	4.34941	0.277208	33	5.54317	0.305289	1.19	0.274	up	0.00017	***	72	3.22626	0.13427	45	3.45044	0.16984	0.22	0.068	up	1
W039	S06	16676-29-2	Naltrexone HCl	Opioid Receptor	Neuronal Signaling	33	3.64867	0.26975	45	4.64267	0.234194	0.99	0.271	up	0.0446	*	35	4.14224	0.285521	51	3.95489	0.241022	-0.19	0.046	down	1
W033	S14	127-07-1	Hydroxyurea	Others	Others	59	4.68322	0.19425	44	5.93955	0.224937	1.26	0.269	up	0.000426	***	43	3.0073	0.252156	31	4.91129	0.296977	1.9	0.632	up	2.05e-05	***
W039	S01	177036-94-1	Ambrisentan	Others	Others	33	3.64867	0.26975	49	4.6327	0.226152	0.98	0.269	up	0.0444	*	35	4.14224	0.285521	41	3.91495	0.265395	-0.23	0.056	down	1
W022	S23	1173900-33-8	AZD6482	PI3K	PI3K/Akt/mTOR	82	4.90539	0.157464	30	6.21754	0.240836	1.31	0.267	up	1.49e-05	***	53	3.33932	0.164037	42	3.20952	0.18178	-0.13	0.039	down	1
W076	S03	162011-90-7	Rofecoxib	COX	Neuronal Signaling	65	4.04523	0.195558	112	5.1192	0.148979	1.07	0.265	up	0.000225	***	75	2.76077	0.163863	110	2.89442	0.138172	0.13	0.047	up	1
W035	S04	77191-36-7	Nefiracetam	GABA Receptor	Neuronal Signaling	42	4.14193	0.250793	32	5.23031	0.287319	1.09	0.263	up	0.0389	*	31	2.6929	0.240975	23	3.43174	0.279762	0.74	0.275	up	0.409
W040	S12	70374-39-9	Lornoxicam	COX	Neuronal Signaling	50	4.13148	0.246857	49	5.2161	0.248798	1.08	0.261	up	0.00101	**	52	4.08194	0.227772	33	3.16091	0.285921	-0.92	0.225	down	0.106
W076	S04	26328-04-1	Cinepazide maleate	Others	Others	65	4.04523	0.195558	116	5.09741	0.146388	1.05	0.26	up	0.000281	***	75	2.76077	0.163863	126	2.72686	0.130418	-0.03	0.011	down	1
W051	S11	152459-95-5	Imatinib (STI571)	PDGFR	Protein Tyrosine Kinase	42	4.62	0.237337	25	5.81	0.307625	1.19	0.258	up	0.0197	*	39	2.79123	0.211775	26	2.40265	0.25937	-0.39	0.14	down	1
W076	S15	55-31-2	Epinephrine HCl	Adrenergic Receptor	Neuronal Signaling	65	4.04523	0.195558	113	5.08248	0.148318	1.04	0.257	up	0.000381	***	75	2.76077	0.163863	182	2.99296	0.112137	0.23	0.083	up	1
W026	S14	101-26-8	Pyridostigmine Bromide	AChR	Neuronal Signaling	66	4.60348	0.182364	103	5.77718	0.14598	1.17	0.254	up	9.59e-06	***	42	2.90071	0.17314	92	3.01787	0.116985	0.12	0.041	up	1
W033	S17	98-92-0	Nicotinamide (Vitamin B3)	Others	Others	59	4.68322	0.19425	43	5.86163	0.227537	1.18	0.252	up	0.00139	**	43	3.0073	0.252156	38	3.62053	0.268233	0.61	0.203	up	1
W069	S07	225120-65-0	Cathepsin Inhibitor 1	Others	Others	103	3.84491	0.156212	100	4.80945	0.158042	0.96	0.25	up	9.61e-06	***	118	3.1025	0.11146	90	2.82047	0.12593	-0.28	0.09	down	0.39		+
W017	S16	86386-73-4	Fluconazole	Others	Others	61	4.40164	0.153386	40	5.49525	0.189418	1.09	0.248	up	6.5e-05	***	42	2.8181	0.135428	21	2.47857	0.191524	-0.34	0.121	down	1
W033	S06	54-42-2	Idoxuridine	Others	Others	59	4.68322	0.19425	62	5.83823	0.189492	1.16	0.248	up	0.000395	***	43	3.0073	0.252156	42	3.54431	0.25514	0.54	0.18	up	1
W052	S11	82571-53-7	Ozagrel	Factor Xa	Metabolism	35	4.36457	0.255104	33	5.44727	0.26272	1.08	0.247	up	0.0373	*	29	3.28524	0.290975	30	3.79737	0.286419	0.51	0.155	up	1
W015	S07	196597-26-9	Ramelteon	MT Receptor	GPCR & G Protein	45	3.63971	0.242047	40	4.53025	0.246188	0.89	0.245	up	0.00244	**	18	3.24407	0.255176	17	3.71977	0.262031	0.48	0.148	up	1
W013	S06	41575-94-4	Carboplatin	DNA/RNA Synthesis	DNA Damage	49	4.61435	0.213909	54	5.73226	0.206596	1.12	0.243	up	8.84e-05	***	37	3.72516	0.220122	23	3.77422	0.265641	0.05	0.013	up	1
W045	S16	21967-41-9	Baicalin	Others	Others	40	4.82713	0.256346	62	5.9928	0.207312	1.17	0.242	up	0.00369	**	29	3.8446	0.406892	40	5.06384	0.359231	1.22	0.317	up	0.114
W071	S02	55589-62-3	Acesulfame Potassium	Others	Others	104	4.47272	0.171044	78	5.51355	0.195442	1.04	0.233	up	0.000326	***	114	2.68144	0.0975884	90	2.64357	0.109141	-0.04	0.015	down	1
W076	S16	15307-81-0	Diclofenac Potassium	Others	Others	65	4.04523	0.195558	74	4.97446	0.183281	0.93	0.23	up	0.00737	**	75	2.76077	0.163863	91	2.53647	0.150234	-0.22	0.08	down	1
W039	S14	23288-49-5	Probucol	Others	Others	33	3.64867	0.26975	41	4.49008	0.24406	0.84	0.23	up	0.189		35	4.14224	0.285521	55	3.63783	0.233121	-0.5	0.121	down	1
W069	S01	18323-44-9	Clindamycin	Others	Others	103	3.84491	0.156212	105	4.72395	0.155055	0.88	0.229	up	5.45e-05	***	118	3.1025	0.11146	103	2.75255	0.118495	-0.35	0.113	down	0.14
W038	S05	1953-02-2	Tiopronin	Others	Others	40	4.54519	0.245631	44	5.58475	0.234292	1.04	0.229	up	0.0386	*	39	3.58821	0.240135	25	3.1544	0.299928	-0.43	0.12	down	1
W033	S21	70356-09-1	Avobenzone	Others	Others	59	4.68322	0.19425	33	5.73394	0.259735	1.05	0.224	up	0.0156	*	43	3.0073	0.252156	31	2.21003	0.296977	-0.8	0.266	down	0.529					rods dying
W031	S01	68-35-9	Sulfadiazine	Others	Others	78	4.98836	0.213608	48	6.09485	0.250661	1.11	0.223	up	0.000625	***	81	2.81296	0.115492	57	2.41739	0.137675	-0.4	0.142	down	0.416
W028	S17	5104-49-4	Flurbiprofen	Others	Others	75	4.60907	0.168881	66	5.63167	0.180028	1.02	0.221	up	0.000618	***	59	3.14516	0.173468	63	3.55216	0.168528	0.41	0.13	up	1
W033	S12	137862-53-4	Valsartan	RAAS	Endocrinology & Hormones	59	4.68322	0.19425	55	5.712	0.20119	1.03	0.22	up	0.00352	**	43	3.0073	0.252156	34	2.84124	0.283572	-0.17	0.057	down	1
W076	S20	86639-52-3	SN-38	Topoisomerase	DNA Damage	65	4.04523	0.195558	96	4.91573	0.160915	0.87	0.215	up	0.00764	**	75	2.76077	0.163863	115	2.72216	0.135543	-0.04	0.014	down	1				+	lots of new rods at rim, no/small proliferative zone (like DAPT, TPCA-1 (NF-?B))
W051	S14	34552-83-5	Loperamide HCl	Opioid Receptor,Autophagy	Neuronal Signaling	42	4.62	0.237337	27	5.61148	0.296012	0.99	0.214	up	0.0718		39	2.79123	0.211775	25	2.58544	0.264507	-0.21	0.075	down	1		+
W039	S04	56974-61-9	Gabexate Mesylate	Proteasome	Proteases	33	3.64867	0.26975	65	4.41431	0.201344	0.77	0.211	up	0.189		35	4.14224	0.285521	66	2.84682	0.215613	-1.3	0.314	down	0.00202	**
W040	S04	65-28-1	Phentolamine Mesylate	Adrenergic Receptor	Neuronal Signaling	50	4.13148	0.246857	32	4.99943	0.288313	0.87	0.211	up	0.0459	*	52	4.08194	0.227772	28	3.89607	0.310401	-0.19	0.047	down	1		+
W033	S02	124832-27-5	Valaciclovir HCl	Others	Others	59	4.68322	0.19425	65	5.65938	0.185067	0.98	0.209	up	0.00384	**	43	3.0073	0.252156	38	3.32974	0.268233	0.32	0.106	up	1
W075	S06	2438-72-4	Bufexamac	COX	Neuronal Signaling	149	4.84781	0.164515	105	5.85924	0.193031	1.01	0.208	up	0.000393	***	187	3.01877	0.150282	133	3.38642	0.16823	0.37	0.123	up	0.484		+
W039	S17	50-99-7	Dextrose	Others	Others	33	3.64867	0.26975	52	4.40867	0.220226	0.76	0.208	up	0.227		35	4.14224	0.285521	64	4.249	0.218452	0.11	0.027	up	1
W069	S09	57477-39-1	BRL-54443	5-HT Receptor	Neuronal Signaling	103	3.84491	0.156212	87	4.63588	0.167281	0.79	0.205	up	0.000811	***	118	3.1025	0.11146	90	2.52077	0.12593	-0.58	0.187	down	0.00223	**	+
W029	S05	69655-05-6	Didanosine	Reverse Transcriptase	Microbiology	52	4.34941	0.277208	39	5.23731	0.293569	0.89	0.205	up	0.00949	**	72	3.22626	0.13427	102	3.03698	0.11281	-0.19	0.059	down	1
W047	S12	489-32-7	Icariin	PDE	Metabolism	46	5.39022	0.244065	15	6.49267	0.427405	1.1	0.204	up	0.427		26	3.00431	0.304552	24	3.42287	0.318207	0.42	0.14	up	1
W052	S04	24280-93-1	Mycophenolic acid	Others	Others	35	4.36457	0.255104	44	5.24227	0.227523	0.88	0.202	up	0.113		29	3.28524	0.290975	38	3.25838	0.255724	-0.03	0.009	down	1
W056	S09	62-44-2	Phenacetin	COX	Neuronal Signaling	107	4.85113	0.278504	92	5.819	0.288218	0.97	0.2	up	0.00406	**	98	3.38674	0.150075	81	2.75637	0.164147	-0.63	0.186	down	0.0278	*
W052	S13	79-83-4	D-Pantothenic acid	Others	Others	35	4.36457	0.255104	39	5.23462	0.241668	0.87	0.199	up	0.133		29	3.28524	0.290975	32	3.65375	0.277143	0.37	0.113	up	1
W040	S11	112529-15-4	Pioglitazone HCl	P450 (e.g. CYP17)	Metabolism	50	4.13148	0.246857	24	4.94727	0.320901	0.82	0.198	up	0.125		52	4.08194	0.227772	29	2.85207	0.305003	-1.23	0.301	down	0.0123	*				outer segments look horrible
W021	S06	155206-00-1	Bimatoprost	Others	Others	76	4.14139	0.153177	13	4.95996	0.36952	0.82	0.198	up	0.324		47	2.95164	0.181258	7	2.09741	0.376103	-0.85	0.288	down	0.327
W035	S08	6284-40-8	Meglumine	Others	Others	42	4.14193	0.250793	35	4.96486	0.27473	0.82	0.198	up	0.216		31	2.6929	0.240975	25	2.87668	0.268339	0.18	0.067	up	1		+
W018	S26	28395-03-1	Bumetanide	Others	Others	55	5.33863	0.304747	51	6.39254	0.310773	1.05	0.197	up	0.0121	*	37	2.95207	0.196972	38	3.43879	0.194273	0.49	0.166	up	1
W038	S17	50-42-0	Adiphenine HCl	Others	Others	40	4.54519	0.245631	35	5.43599	0.262184	0.89	0.196	up	0.214		39	3.58821	0.240135	26	2.57427	0.294104	-1.01	0.281	down	0.136
W039	S23	5908-99-6	Atropine	AChR	Neuronal Signaling	33	3.64867	0.26975	37	4.3573	0.255818	0.71	0.195	up	0.44		35	4.14224	0.285521	22	3.98506	0.35382	-0.16	0.039	down	1
W056	S11	82586-55-8	Quinapril HCl	RAAS	Endocrinology & Hormones	107	4.85113	0.278504	83	5.796	0.295891	0.94	0.194	up	0.00752	**	98	3.38674	0.150075	75	2.77521	0.170397	-0.61	0.18	down	0.0389	*				rods are sick
W031	S20	21829-25-4	Nifedipine	Others	Others	78	4.98836	0.213608	50	5.9633	0.248575	0.97	0.194	up	0.00409	**	81	2.81296	0.115492	40	2.522	0.164348	-0.29	0.103	down	1
W033	S07	110871-86-8	Sparfloxacin	Others	Others	59	4.68322	0.19425	29	5.57621	0.277069	0.89	0.19	up	0.0831		43	3.0073	0.252156	34	2.38212	0.283572	-0.63	0.209	down	1
W045	S03	133-32-4	3-Indolebutyric acid (IBA)	Others	Others	40	4.82713	0.256346	57	5.73433	0.216308	0.91	0.189	up	0.0619		29	3.8446	0.406892	54	3.56472	0.325086	-0.28	0.073	down	1
W052	S09	140462-76-6	Olopatadine HCl	Histamine Receptor	Neuronal Signaling	35	4.36457	0.255104	26	5.18654	0.295981	0.82	0.188	up	0.319		29	3.28524	0.290975	27	3.09952	0.300827	-0.19	0.058	down	1
W018	S07	15291-77-7	Ginkgolide B	PAFR	Others	55	5.33863	0.304747	49	6.34173	0.313768	1	0.187	up	0.0222	*	37	2.95207	0.196972	25	2.91912	0.238598	-0.03	0.01	down	1
W033	S15	7681-11-0	Potassium Iodide	Others	Others	59	4.68322	0.19425	33	5.55727	0.259735	0.87	0.186	up	0.0775		43	3.0073	0.252156	32	4.525	0.2923	1.52	0.505	up	0.00152	**
W071	S05	717907-75-0	PF-562271	FAK	Angiogenesis	104	4.47272	0.171044	90	5.30089	0.182798	0.83	0.186	up	0.00526	**	114	2.68144	0.0975884	96	2.60285	0.105811	-0.08	0.03	down	1
W033	S01	1197-18-8	Tranexamic Acid	Others	Others	59	4.68322	0.19425	45	5.54556	0.222423	0.86	0.184	up	0.042	*	43	3.0073	0.252156	33	4.59606	0.287837	1.59	0.529	up	0.000627	***
W034	S11	57381-26-7	Irsogladine	PDE,AChR	Metabolism	51	4.88016	0.230137	54	5.77613	0.2249	0.9	0.184	up	0.0415	*	26	4.37552	0.307732	29	3.36083	0.293385	-1.01	0.231	down	0.097
W029	S14	95058-81-4	Gemcitabine	Autophagy,DNA/RNA Synthesis	DNA Damage	52	4.34941	0.277208	33	5.14479	0.306016	0.8	0.184	up	0.0495	*	72	3.22626	0.13427	35	2.96937	0.19258	-0.26	0.081	down	1
W029	S24	26807-65-8	Indapamide	Others	Others	52	4.34941	0.277208	40	5.13839	0.293387	0.79	0.182	up	0.034	*	72	3.22626	0.13427	29	3.03103	0.211566	-0.2	0.062	down	1
W032	S01	5875-06-9	Proparacaine HCl	Sodium Channel	Transmembrane Transporters	68	5.44809	0.176886	28	6.42643	0.275657	0.98	0.18	up	0.0125	*	42	4.18957	0.285604	27	3.65219	0.326728	-0.54	0.129	down	0.34					outer segments are fluffy, stripes are not distinct
W012	S15	4291-63-8	Cladribine	DNA/RNA Synthesis	DNA Damage	98	4.51942	0.161989	87	5.334	0.170981	0.81	0.179	up	0.00649	**	32	5.19885	0.256965	39	3.19925	0.234238	-2	0.385	down	5.53e-08	***
W029	S18	7481-89-2	Zalcitabine	Reverse Transcriptase	Microbiology	52	4.34941	0.277208	92	5.13312	0.255123	0.78	0.179	up	0.00343	**	72	3.22626	0.13427	57	3.21796	0.150907	-0.01	0.003	down	1
W021	S12	95635-56-6	Ranolazine 2HCl	Calcium Channel	Transmembrane Transporters	76	4.14139	0.153177	66	4.8784	0.164363	0.74	0.179	up	0.0129	*	47	2.95164	0.181258	42	2.88711	0.187406	-0.06	0.02	down	1
W021	S03	220620-09-7	Tigecycline	Others	Others	76	4.14139	0.153177	31	4.8803	0.239411	0.74	0.179	up	0.0915		47	2.95164	0.181258	13	2.69095	0.286179	-0.26	0.088	down	1					slightly toxic
W076	S08	157212-55-0	Bosentan Hydrate	Endothelin Receptor	GPCR & G Protein	65	4.04523	0.195558	183	4.76869	0.116549	0.72	0.178	up	0.0178	*	75	2.76077	0.163863	145	2.51194	0.122912	-0.25	0.091	down	1
W039	S12	168626-94-6	Conivaptan HCl	Others	Others	33	3.64867	0.26975	43	4.30119	0.239753	0.65	0.178	up	0.451		35	4.14224	0.285521	49	3.55168	0.246038	-0.59	0.142	down	1
W069	S03	956104-40-8	ARN-509	Androgen Receptor	Endocrinology & Hormones	103	3.84491	0.156212	79	4.52426	0.174631	0.68	0.177	up	0.0078	**	118	3.1025	0.11146	94	2.61618	0.123717	-0.49	0.158	down	0.015	*	+
W039	S10	96946-42-8	Cisatracurium Besylate	Adrenergic Receptor	Neuronal Signaling	33	3.64867	0.26975	58	4.28693	0.210111	0.64	0.175	up	0.44		35	4.14224	0.285521	62	4.46824	0.221346	0.33	0.08	up	1
W047	S17	1180-71-8	Limonin	Others	Others	46	5.39022	0.244065	28	6.32071	0.312828	0.93	0.173	up	0.342		26	3.00431	0.304552	25	3.89937	0.310489	0.9	0.3	up	0.684
W034	S05	723-46-6	Sulfamethoxazole	Others	Others	51	4.88016	0.230137	46	5.72217	0.241045	0.84	0.172	up	0.097		26	4.37552	0.307732	36	3.42267	0.266416	-0.95	0.217	down	0.097
W029	S23	25812-30-0	Gemfibrozil	Others	Others	52	4.34941	0.277208	50	5.09453	0.279241	0.75	0.172	up	0.0323	*	72	3.22626	0.13427	49	2.64286	0.16276	-0.58	0.18	down	0.12
W029	S17	142340-99-6	Adefovir Dipivoxil	Reverse Transcriptase	Microbiology	52	4.34941	0.277208	50	5.08482	0.279599	0.74	0.17	up	0.0341	*	72	3.22626	0.13427	56	2.61286	0.152248	-0.61	0.189	down	0.0553
W028	S09	133-67-5	Trichlormethiazide	Others	Others	75	4.60907	0.168881	56	5.38143	0.195442	0.77	0.167	up	0.039	*	59	3.14516	0.173468	38	3.0379	0.212307	-0.11	0.035	down	1
W035	S02	13392-28-4	Rimantadine	Others	Others	42	4.14193	0.250793	35	4.83543	0.27473	0.69	0.167	up	0.436		31	2.6929	0.240975	25	2.5956	0.268339	-0.1	0.037	down	1		+
W045	S08	5508-58-7	Andrographolide	Others	Others	40	4.82713	0.256346	52	5.62464	0.225497	0.8	0.166	up	0.162		29	3.8446	0.406892	34	4.35611	0.382223	0.51	0.133	up	1
W047	S18	491-70-3	Luteolin	PDE	Metabolism	46	5.39022	0.244065	40	6.272	0.261731	0.88	0.163	up	0.261		26	3.00431	0.304552	25	2.88844	0.310593	-0.12	0.04	down	1
W040	S14	65-46-3	Cytidine	Others	Others	50	4.13148	0.246857	46	4.794	0.253751	0.66	0.16	up	0.125		52	4.08194	0.227772	40	3.48675	0.2597	-0.6	0.147	down	0.594
W017	S03	3778-73-2	Ifosfamide	DNA/RNA Synthesis	DNA Damage	61	4.40164	0.153386	44	5.10591	0.180603	0.7	0.159	up	0.0237	*	42	2.8181	0.135428	33	2.66485	0.152783	-0.15	0.053	down	1
W043	S07	208255-80-5	DAPT (GSI-IX)	Gamma-secretase,Beta Amyloid	Proteases	60	4.75467	0.199636	23	5.50609	0.322442	0.75	0.158	up	0.618		53	4.33436	0.282768	24	2.60875	0.398587	-1.73	0.399	down	0.00253	**			+	new rods fill rim, no/small proliferative zone
W028	S02	50-33-9	Phenylbutazone	Others	Others	75	4.60907	0.168881	84	5.33869	0.159578	0.73	0.158	up	0.0253	*	59	3.14516	0.173468	49	3.63157	0.188683	0.49	0.156	up	0.75
W052	S05	105816-04-4	Nateglinide	Potassium Channel	Transmembrane Transporters	35	4.36457	0.255104	24	5.05542	0.308067	0.69	0.158	up	0.589		29	3.28524	0.290975	14	3.40048	0.415999	0.12	0.037	up	1
W076	S18	1101854-58-3	JZL184	Others	Others	65	4.04523	0.195558	115	4.6787	0.147023	0.63	0.156	up	0.106		75	2.76077	0.163863	147	2.68641	0.122165	-0.07	0.025	down	1
W029	S06	76584-70-8	Divalproex Sodium	Autophagy	Ubiquitin	52	4.34941	0.277208	44	5.02464	0.286487	0.68	0.156	up	0.0812		72	3.22626	0.13427	56	2.99305	0.152248	-0.23	0.071	down	1
W028	S13	317-34-0	Aminophylline	PDE	Metabolism	75	4.60907	0.168881	60	5.32133	0.188815	0.71	0.154	up	0.0641		59	3.14516	0.173468	47	2.78956	0.192382	-0.36	0.114	down	1		+
W019	S11	103060-53-3	Daptomycin	Others	Others	39	5.25817	0.254378	33	6.06803	0.272797	0.81	0.154	up	0.0647		34	3.03333	0.225447	20	2.9624	0.278122	-0.07	0.023	down	1
W052	S16	6119-47-7	Quinine HCl Dihydrate	Others	Others	35	4.36457	0.255104	27	5.02556	0.290448	0.66	0.151	up	0.589		29	3.28524	0.290975	28	4.01768	0.295579	0.73	0.222	up	0.727
W015	S14	56180-94-0	Acarbose	Others	Others	45	3.63971	0.242047	49	4.17893	0.234829	0.54	0.148	up	0.186		18	3.24407	0.255176	24	3.59116	0.225149	0.35	0.108	up	1
W036	S09	950762-95-5	PCI-34051	HDAC	Epigenetics	76	5.5165	0.20629	9	6.32223	0.484755	0.81	0.147	up	0.623		51	3.84562	0.248402	16	2.29522	0.372352	-1.55	0.403	down	0.000743	***				rods dying; fish almost look pigmented
W013	S02	99011-02-6	Imiquimod	Others	Angiogenesis	49	4.61435	0.213909	55	5.29314	0.205549	0.68	0.147	up	0.0766		37	3.72516	0.220122	37	3.34386	0.219801	-0.38	0.102	down	0.572
W006	S04	152121-30-7	SB202190 (FHPI)	p38 MAPK	MAPK	35	4.28429	0.158737	10	4.916	0.29697	0.63	0.147	up	0.121		34	2.49553	0.205863	8	2.01821	0.418754	-0.48	0.192	down	1					only one Cherry+ fish
W039	S03	110221-44-8	Temocapril HCl	RAAS	Endocrinology & Hormones	33	3.64867	0.26975	56	4.18298	0.21311	0.53	0.145	up	0.69		35	4.14224	0.285521	74	4.24047	0.205784	0.1	0.024	up	1
W035	S10	91296-87-6	Sarafloxacin HCl	Others	Others	42	4.14193	0.250793	31	4.73742	0.291917	0.6	0.145	up	0.731		31	2.6929	0.240975	24	3.14125	0.273872	0.45	0.167	up	1
W052	S07	1476-53-5	Novobiocin Sodium	Others	Others	35	4.36457	0.255104	43	4.99837	0.230153	0.63	0.144	up	0.521		29	3.28524	0.290975	32	4.20081	0.277063	0.92	0.28	up	0.225
W051	S03	104632-26-0	Pramipexole	Dopamine Receptor	Neuronal Signaling	42	4.62	0.237337	28	5.27643	0.290678	0.66	0.143	up	0.562		39	2.79123	0.211775	27	3.81519	0.254522	1.02	0.365	up	0.0198	*
W033	S03	82410-32-0	Ganciclovir	Others	Others	59	4.68322	0.19425	74	5.355	0.173449	0.67	0.143	up	0.089		43	3.0073	0.252156	43	4.03886	0.252156	1.03	0.342	up	0.0649
W033	S10	76963-41-2	Nizatidine	Histamine Receptor	Neuronal Signaling	59	4.68322	0.19425	40	5.3565	0.235916	0.67	0.143	up	0.221		43	3.0073	0.252156	30	3.7076	0.301886	0.7	0.233	up	0.9
W075	S14	23541-50-6	Daunorubicin HCl	Telomerase	DNA Damage	149	4.84781	0.164515	98	5.53486	0.199406	0.69	0.142	up	0.0661		187	3.01877	0.150282	117	2.74327	0.175796	-0.28	0.093	down	1		+
W013	S01	59-05-2	Methotrexate	DHFR	Metabolism	49	4.61435	0.213909	44	5.26179	0.223739	0.65	0.141	up	0.142		37	3.72516	0.220122	26	3.01066	0.253314	-0.71	0.191	down	0.143
W026	S05	601514-19-6	TWS119	GSK-3	PI3K/Akt/mTOR	66	4.60348	0.182364	69	5.2558	0.178356	0.65	0.141	up	0.19		42	2.90071	0.17314	49	2.48531	0.160297	-0.42	0.145	down	1
W039	S07	23672-07-3	Levosulpiride	Dopamine Receptor	Neuronal Signaling	33	3.64867	0.26975	34	4.15413	0.265285	0.51	0.14	up	0.957		35	4.14224	0.285521	45	3.72582	0.254539	-0.42	0.101	down	1
W013	S09	123318-82-1	Clofarabine	DNA/RNA Synthesis	DNA Damage	49	4.61435	0.213909	81	5.25496	0.181991	0.64	0.139	up	0.0677		37	3.72516	0.220122	74	3.1639	0.176282	-0.56	0.15	down	0.143
W017	S10	50-02-2	Dexamethasone (DHAP)	Autophagy,IL Receptor	Others	61	4.40164	0.153386	66	5.01273	0.147462	0.61	0.139	up	0.0286	*	42	2.8181	0.135428	33	3.1797	0.152783	0.36	0.128	up	0.689
W038	S10	74863-84-6	Argatroban	Others	Others	40	4.54519	0.245631	43	5.16138	0.23684	0.62	0.136	up	1		39	3.58821	0.240135	37	3.05949	0.246539	-0.53	0.148	down	1
W053	S05	959-24-0	Sotalol	Adrenergic Receptor	Neuronal Signaling	74	5.36662	0.249698	84	6.09581	0.234364	0.73	0.136	up	0.465		46	4.20478	0.268929	36	3.58264	0.303994	-0.62	0.147	down	1
W026	S11	91832-40-5	Cefdinir	Others	Others	66	4.60348	0.182364	79	5.22215	0.166686	0.62	0.135	up	0.209		42	2.90071	0.17314	63	2.9373	0.141368	0.04	0.014	up	1
W021	S15	171599-83-0	Sildenafil Citrate	PDE	Metabolism	76	4.14139	0.153177	101	4.69932	0.133098	0.56	0.135	up	0.0629		47	2.95164	0.181258	38	2.96702	0.193343	0.02	0.007	up	1
W021	S16	103628-48-4	Sumatriptan Succinate	5-HT Receptor	Neuronal Signaling	76	4.14139	0.153177	64	4.68933	0.166826	0.55	0.133	up	0.136		47	2.95164	0.181258	28	2.91318	0.212856	-0.04	0.014	down	1
W040	S01	82159-09-9	Epalrestat	Others	Others	50	4.13148	0.246857	47	4.68364	0.251769	0.55	0.133	up	0.249		52	4.08194	0.227772	39	4.04713	0.263009	-0.03	0.007	down	1
W019	S15	941678-49-5	Ruxolitinib (INCB018424)	JAK	JAK/STAT	39	5.25817	0.254378	37	5.95046	0.261631	0.69	0.131	up	0.131		34	3.03333	0.225447	15	2.74078	0.309264	-0.29	0.096	down	1					only 2 Cherry+ fish
W038	S11	15574-49-9	Mecarbinate	Others	Others	40	4.54519	0.245631	53	5.13094	0.213703	0.59	0.13	up	1		39	3.58821	0.240135	36	3.34	0.24994	-0.25	0.07	down	1
W017	S07	118072-93-8	Zoledronic Acid	Rac	Cell Cycle	61	4.40164	0.153386	73	4.97288	0.140214	0.57	0.129	up	0.0359	*	42	2.8181	0.135428	32	1.91541	0.155152	-0.9	0.319	down	0.000152	***
W034	S24	52549-17-4	Pranoprofen	Others	Others	51	4.88016	0.230137	56	5.50587	0.221158	0.63	0.129	up	0.469		26	4.37552	0.307732	24	2.84296	0.319212	-1.53	0.35	down	0.00387	**
W056	S10	30516-87-1	Zidovudine	Reverse Transcriptase	Microbiology	107	4.85113	0.278504	101	5.47251	0.28213	0.62	0.128	up	0.166		98	3.38674	0.150075	83	2.65247	0.162268	-0.73	0.216	down	0.00674	**
W055	S06	69388-84-7	Sulbactam sodium	Others	Others	90	5.86211	0.23303	74	6.61041	0.256991	0.75	0.128	up	0.155		87	2.9386	0.140035	70	2.50726	0.155707	-0.43	0.146	down	0.184		+
W051	S04	57808-66-9	Domperidone	Dopamine Receptor	Neuronal Signaling	42	4.62	0.237337	33	5.20909	0.267753	0.59	0.128	up	0.598		39	2.79123	0.211775	24	3.04067	0.269961	0.25	0.09	up	1
W026	S10	144689-63-4	Olmesartan Medoxomil	RAAS	Endocrinology & Hormones	66	4.60348	0.182364	84	5.18131	0.161649	0.58	0.126	up	0.284		42	2.90071	0.17314	78	3.1999	0.12705	0.3	0.103	up	1
W026	S18	160970-54-7	Silodosin	Adrenergic Receptor	Neuronal Signaling	66	4.60348	0.182364	77	5.18442	0.168836	0.58	0.126	up	0.291		42	2.90071	0.17314	57	2.80768	0.148623	-0.09	0.031	down	1
W028	S11	60-32-2	(6-) e-Aminocaproic acid	Others	Others	75	4.60907	0.168881	68	5.1875	0.177361	0.58	0.126	up	0.218		59	3.14516	0.173468	46	3.4733	0.194262	0.33	0.105	up	1
W047	S06	87-52-5	Gramine	Others	Others	46	5.39022	0.244065	37	6.07108	0.272135	0.68	0.126	up	1		26	3.00431	0.304552	31	3.55441	0.280034	0.55	0.183	up	1
W028	S08	2022-85-7	Flucytosine	Others	Others	75	4.60907	0.168881	32	5.17438	0.258546	0.57	0.124	up	0.652		59	3.14516	0.173468	39	3.44392	0.209825	0.3	0.095	up	1					stumpy rods
W034	S14	54-85-3	Isoniazid	Others	Others	51	4.88016	0.230137	53	5.48043	0.226966	0.6	0.123	up	0.582		26	4.37552	0.307732	31	2.96675	0.284386	-1.41	0.322	down	0.00482	**
W012	S17	16208-51-8	Dimesna	Others	Others	98	4.51942	0.161989	70	5.06445	0.189325	0.55	0.122	up	0.45		32	5.19885	0.256965	30	4.02071	0.265016	-1.18	0.227	down	0.00107	**
W035	S03	125-33-7	Primidone	Others	Others	42	4.14193	0.250793	29	4.64586	0.301815	0.5	0.121	up	0.995		31	2.6929	0.240975	27	3.75481	0.258209	1.06	0.394	up	0.0291	*
W017	S06	18883-66-4	Streptozotocin (STZ)	Others	Others	61	4.40164	0.153386	60	4.92883	0.154659	0.53	0.12	up	0.0775		42	2.8181	0.135428	38	2.38263	0.142377	-0.44	0.156	down	0.267
W043	S02	183320-51-6	OSI-420	EGFR	Protein Tyrosine Kinase	60	4.75467	0.199636	42	5.31976	0.238611	0.57	0.12	up	0.81		53	4.33436	0.282768	32	4.18082	0.349978	-0.15	0.035	down	1
W066	S17	819812-04-9	KW-2478	HSP (e.g. HSP90)	Cytoskeletal Signaling	153	4.79897	0.139538	140	5.36571	0.144897	0.57	0.119	up	0.0211	*	112	2.66529	0.119406	88	2.8314	0.134708	0.17	0.064	up	1
W047	S16	10030-85-0	L-(+)-Rhamnose Monohydrate	Others	Others	46	5.39022	0.244065	29	6.02724	0.307387	0.64	0.119	up	1		26	3.00431	0.304552	29	3.07324	0.289756	0.07	0.023	up	1
W035	S11	155-41-9	Methscopolamine	AChR	Neuronal Signaling	42	4.14193	0.250793	33	4.61818	0.282933	0.48	0.116	up	0.995		31	2.6929	0.240975	37	3.06946	0.220573	0.38	0.141	up	1
W040	S08	41100-52-1	Memantine HCl	AMPA Receptor-kainate Receptor-NMDA Receptor	Neuronal Signaling	50	4.13148	0.246857	36	4.61476	0.275753	0.48	0.116	up	0.446		52	4.08194	0.227772	37	4.21514	0.270024	0.13	0.032	up	1		+
W039	S08	42461-84-7	Flunixin Meglumin	COX	Neuronal Signaling	33	3.64867	0.26975	57	4.06852	0.212403	0.42	0.115	up	0.974		35	4.14224	0.285521	46	3.7424	0.253063	-0.4	0.097	down	1
W039	S09	89396-94-1	Imidapril HCl	RAAS	Endocrinology & Hormones	33	3.64867	0.26975	47	4.06914	0.229827	0.42	0.115	up	0.974		35	4.14224	0.285521	35	4.42949	0.285318	0.29	0.07	up	1
W069	S04	1433953-83-3	SAR131675	VEGFR	Protein Tyrosine Kinase	103	3.84491	0.156212	103	4.28257	0.156298	0.44	0.114	up	0.129		118	3.1025	0.11146	93	3.03204	0.124056	-0.07	0.023	down	1					outer segments look short
W050	S14	590-63-6	Bethanechol chloride	AChR	Neuronal Signaling	39	4.90675	0.244776	29	5.46849	0.28318	0.56	0.114	up	1		28	3.24121	0.288758	16	3.01875	0.381991	-0.22	0.068	down	1
W041	S06	124431-80-7	CGS 21680 HCl	5-alpha Reductase	Angiogenesis	42	5.183	0.30341	55	5.75922	0.271113	0.58	0.112	up	0.832		32	4.06175	0.30538	24	4.49448	0.351438	0.43	0.106	up	1
W039	S05	161735-79-1	Rasagiline Mesylate	MAO	Metabolism	33	3.64867	0.26975	64	4.04977	0.201556	0.4	0.11	up	0.974		35	4.14224	0.285521	50	3.7896	0.243777	-0.35	0.084	down	1
W018	S05	112811-59-3	Gatifloxacin	Others	Others	55	5.33863	0.304747	51	5.92294	0.310482	0.58	0.109	up	0.863		37	2.95207	0.196972	33	3.18195	0.208161	0.23	0.078	up	1
W033	S13	58-32-2	Dipyridamole	Others	Others	59	4.68322	0.19425	77	5.19234	0.170036	0.51	0.109	up	0.34		43	3.0073	0.252156	55	2.80089	0.222958	-0.21	0.07	down	1
W012	S02	155213-67-5	Ritonavir	HIV Protease	Proteases	98	4.51942	0.161989	90	5.00896	0.168311	0.49	0.108	up	0.528		32	5.19885	0.256965	35	3.13153	0.246507	-2.07	0.398	down	4.35e-08	***
W031	S18	51037-30-0	Acipimox	Others	Others	78	4.98836	0.213608	57	5.52579	0.235947	0.54	0.108	up	0.352		81	2.81296	0.115492	47	2.23485	0.151616	-0.58	0.206	down	0.0387	*
W028	S16	56-75-7	Chloramphenicol	Others	Others	75	4.60907	0.168881	48	5.10438	0.211102	0.5	0.108	up	0.652		59	3.14516	0.173468	45	3.76615	0.196259	0.62	0.197	up	0.252
W066	S08	666260-75-9	GW842166X	Cannabinoid Receptor	GPCR & G Protein	153	4.79897	0.139538	137	5.31891	0.146224	0.52	0.108	up	0.0466	*	112	2.66529	0.119406	92	2.68498	0.131747	0.02	0.008	up	1
W017	S12	89-25-8	Edaravone	Others	Others	61	4.40164	0.153386	48	4.86833	0.172914	0.47	0.107	up	0.174		42	2.8181	0.135428	21	2.28571	0.191524	-0.53	0.188	down	0.256
W033	S11	28860-95-9	Carbidopa	Others	Others	59	4.68322	0.19425	43	5.18698	0.227537	0.5	0.107	up	0.548		43	3.0073	0.252156	32	3.28963	0.2923	0.28	0.093	up	1
W076	S22	540737-29-9	Tofacitinib (CP-690550) Citrate	JAK	JAK/STAT	65	4.04523	0.195558	112	4.46393	0.148979	0.42	0.104	up	0.885		75	2.76077	0.163863	111	2.9937	0.137706	0.23	0.083	up	1
W051	S06	104227-87-4	Famciclovir	Others	Others	42	4.62	0.237337	32	5.09563	0.271904	0.48	0.104	up	0.938		39	2.79123	0.211775	21	3.14714	0.288601	0.36	0.129	up	1		+
W056	S01	34642-77-8	Amoxicillin Sodium	Others	Others	107	4.85113	0.278504	95	5.34757	0.286095	0.5	0.103	up	0.51		98	3.38674	0.150075	96	2.6389	0.151616	-0.75	0.221	down	0.00349	**
W075	S02	4394-00-7	Niflumic acid	GABA Receptor	Neuronal Signaling	149	4.84781	0.164515	142	5.34875	0.168151	0.5	0.103	up	0.273		187	3.01877	0.150282	150	2.88356	0.161374	-0.14	0.046	down	1
W047	S01	528-48-3	Fisetin	Others	Others	46	5.39022	0.244065	32	5.93625	0.292624	0.55	0.102	up	1		26	3.00431	0.304552	26	3.70466	0.30466	0.7	0.233	up	1
W045	S14	527-73-1	Azomycin	Others	Others	40	4.82713	0.256346	48	5.32198	0.234461	0.49	0.102	up	1		29	3.8446	0.406892	38	4.26867	0.366514	0.42	0.109	up	1
W029	S03	56211-40-6	Torsemide	Others	Others	52	4.34941	0.277208	42	4.78977	0.28881	0.44	0.101	up	0.902		72	3.22626	0.13427	84	2.75052	0.12431	-0.48	0.149	down	0.186
W038	S14	82586-52-5	Moexipril HCl	RAAS	Endocrinology & Hormones	40	4.54519	0.245631	61	5.00376	0.199455	0.46	0.101	up	1		39	3.58821	0.240135	32	3.4675	0.265101	-0.12	0.033	down	1
W028	S22	1247-42-3	Meprednisone	Others	Others	75	4.60907	0.168881	51	5.06745	0.204799	0.46	0.1	up	0.652		59	3.14516	0.173468	50	3.24854	0.187349	0.1	0.032	up	1
W056	S07	64-75-5	Tetracycline HCl	Others	Others	107	4.85113	0.278504	95	5.33245	0.286066	0.48	0.099	up	0.51		98	3.38674	0.150075	85	3.24183	0.160459	-0.14	0.041	down	1
W028	S23	55268-74-1	Praziquantel	Others	Others	75	4.60907	0.168881	80	5.05887	0.163519	0.45	0.098	up	0.613		59	3.14516	0.173468	77	3.63267	0.154002	0.49	0.156	up	0.443
W033	S04	93793-83-0	Roxatidine Acetate HCl	Histamine Receptor	Neuronal Signaling	59	4.68322	0.19425	61	5.14328	0.191039	0.46	0.098	up	0.548		43	3.0073	0.252156	36	3.25556	0.275583	0.25	0.083	up	1
W051	S01	4205-91-8	Clonidine HCl	Adrenergic Receptor,Autophagy	Neuronal Signaling	42	4.62	0.237337	33	5.06909	0.267753	0.45	0.097	up	0.938		39	2.79123	0.211775	32	2.62878	0.233793	-0.16	0.057	down	1
W046	S07	485-71-2	Cinchonidine	Others	Others	41	5.45517	0.345082	33	5.98614	0.365354	0.53	0.097	up	1		43	3.28084	0.285402	31	3.26695	0.320107	-0.01	0.003	down	1
W026	S07	425386-60-3	Semagacestat (LY450139)	Gamma-secretase	Proteases	66	4.60348	0.182364	63	5.0446	0.186656	0.44	0.096	up	1		42	2.90071	0.17314	51	3.14392	0.157122	0.24	0.083	up	1				+	ectopic rods at rim, very small proliferative zone
W047	S07	80321-63-7	Gynostemma Extract	Others	Others	46	5.39022	0.244065	33	5.90818	0.288156	0.52	0.096	up	1		26	3.00431	0.304552	19	2.49452	0.356185	-0.51	0.17	down	1					lots of stumpy rods
W034	S03	1508-75-4	Tropicamide	AChR	Neuronal Signaling	51	4.88016	0.230137	44	5.34112	0.245987	0.46	0.094	up	1		26	4.37552	0.307732	27	3.2952	0.302531	-1.08	0.247	down	0.0774
W035	S13	2922-28-3	Adenine HCl	DNA/RNA Synthesis	DNA Damage	42	4.14193	0.250793	44	4.53432	0.245027	0.39	0.094	up	0.995		31	2.6929	0.240975	36	3.23639	0.223616	0.54	0.201	up	0.786		+
W018	S06	446-72-0	Genistein	Topoisomerase,EGFR	Protein Tyrosine Kinase	55	5.33863	0.304747	46	5.84293	0.319208	0.5	0.094	up	1		37	2.95207	0.196972	28	3.56465	0.225598	0.61	0.207	up	0.814
W013	S07	1403764-72-6	PFI-1 (PF-6405761)	Epigenetic Reader Domain	Epigenetics	49	4.61435	0.213909	50	5.04633	0.212238	0.43	0.093	up	0.864		37	3.72516	0.220122	35	3.28351	0.224323	-0.44	0.118	down	0.497
W029	S01	298-46-4	Carbamazepine	Autophagy,Sodium Channel	Transmembrane Transporters	52	4.34941	0.277208	62	4.74631	0.269152	0.4	0.092	up	0.902		72	3.22626	0.13427	79	3.29646	0.128184	0.07	0.022	up	1
W018	S11	677297-51-7	TG100-115	PI3K	PI3K/Akt/mTOR	55	5.33863	0.304747	53	5.82735	0.307537	0.49	0.092	up	1		37	2.95207	0.196972	47	2.87826	0.175236	-0.07	0.024	down	1
W028	S20	22254-24-6	Ipratropium Bromide	Others	Others	75	4.60907	0.168881	73	5.0289	0.171179	0.42	0.091	up	0.652		59	3.14516	0.173468	52	3.90537	0.183786	0.76	0.242	up	0.0319	*
W017	S05	50-44-2	Mercaptopurine (6-MP)	DNA/RNA Synthesis	DNA Damage	61	4.40164	0.153386	67	4.80149	0.146357	0.4	0.091	up	0.178		42	2.8181	0.135428	33	2.66303	0.152783	-0.16	0.057	down	1
W049	S11	83-48-7	Stigmasterol	Others	Others	50	4.18911	0.199619	40	4.5682	0.219897	0.38	0.091	up	1		38	2.8463	0.251292	24	2.70813	0.303695	-0.14	0.049	down	1
W034	S15	16595-80-5	(-)-Tetramisole	Others	Others	51	4.88016	0.230137	47	5.32291	0.238467	0.44	0.09	up	1		26	4.37552	0.307732	19	3.47346	0.355579	-0.9	0.206	down	0.229
W043	S01	940310-85-0	NVP-BHG712	Raf,Src,Bcr-Abl,VEGFR,Ephrin receptor	Protein Tyrosine Kinase	60	4.75467	0.199636	37	5.18757	0.254223	0.43	0.09	up	1		53	4.33436	0.282768	45	5.1772	0.302107	0.84	0.194	up	0.313
W027	S12	15687-27-1	Ibuprofen	COX	Neuronal Signaling	60	5.09478	0.225814	44	5.55053	0.25158	0.46	0.09	up	0.844		51	3.1298	0.167994	48	2.85271	0.173164	-0.28	0.089	down	1
W033	S23	443-48-1	Metronidazole	Others	Others	59	4.68322	0.19425	55	5.09218	0.20119	0.41	0.088	up	0.575		43	3.0073	0.252156	40	3.887	0.261441	0.88	0.293	up	0.216
W049	S07	138-59-0	Shikimic Acid	Others	Others	50	4.18911	0.199619	32	4.55818	0.244086	0.37	0.088	up	1		38	2.8463	0.251292	30	3.1684	0.276318	0.32	0.112	up	1
W021	S13	135062-02-1	Repaglinide	Potassium Channel	Transmembrane Transporters	76	4.14139	0.153177	68	4.4975	0.161864	0.36	0.087	up	0.76		47	2.95164	0.181258	34	2.53167	0.199533	-0.42	0.142	down	0.499
W071	S16	941685-37-6	S-Ruxolitinib (INCB018424)	JAK	JAK/STAT	104	4.47272	0.171044	81	4.86324	0.192523	0.39	0.087	up	0.693		114	2.68144	0.0975884	74	2.82772	0.120016	0.15	0.056	up	1
W018	S14	102767-28-2	Levetiracetam	Others	Others	55	5.33863	0.304747	52	5.7951	0.309101	0.46	0.086	up	1		37	2.95207	0.196972	41	3.2479	0.18721	0.3	0.102	up	1
W022	S06	99300-78-4	Venlafaxine	5-HT Receptor	Neuronal Signaling	82	4.90539	0.157464	64	5.32601	0.173872	0.42	0.086	up	0.443		53	3.33932	0.164037	33	2.91861	0.20312	-0.42	0.126	down	1
W001	S01	923564-51-6	ABT-263 (Navitoclax)	Bcl-2	Apoptosis	81	5.62068	0.237063	72	6.09979	0.245558	0.48	0.085	up	0.383		41	4.96178	0.284531	32	3.17197	0.319311	-1.79	0.361	down	9.7e-05	***	+
W029	S26	107753-78-6	Zafirlukast	Others	Others	52	4.34941	0.277208	49	4.71877	0.28036	0.37	0.085	up	1		72	3.22626	0.13427	65	2.47925	0.141315	-0.75	0.232	down	0.00292	**
W078	S21	1247819-59-5	P22077	DUB	Ubiquitin	81	4.8501	0.192673	87	5.2617	0.186992	0.41	0.085	up	0.94		44	3.33991	0.20959	29	4.33219	0.25455	0.99	0.296	up	0.0192	*
W039	S13	122647-32-9	Ibutilide Fumarate	Sodium Channel	Transmembrane Transporters	33	3.64867	0.26975	45	3.95456	0.234552	0.31	0.085	up	0.974		35	4.14224	0.285521	53	4.46707	0.236956	0.32	0.077	up	1
W045	S05	531-75-9	Esculin	Others	Others	40	4.82713	0.256346	42	5.23876	0.250204	0.41	0.085	up	1		29	3.8446	0.406892	38	3.38125	0.366436	-0.46	0.12	down	1
W051	S05	50-27-1	Estriol	Estrogen/progestogen Receptor	Endocrinology & Hormones	42	4.62	0.237337	42	5.01143	0.237337	0.39	0.084	up	0.938		39	2.79123	0.211775	33	2.98158	0.230224	0.19	0.068	up	1
W066	S07	1373615-35-0	PF-5274857	Hedgehog/Smoothened	Stem Cells & Wnt	153	4.79897	0.139538	115	5.19795	0.157312	0.4	0.083	up	0.307		112	2.66529	0.119406	84	2.54519	0.137878	-0.12	0.045	down	1
W075	S16	190786-44-8	Bepotastine Besilate	Histamine Receptor	Neuronal Signaling	149	4.84781	0.164515	170	5.24718	0.155312	0.4	0.083	up	0.615		187	3.01877	0.150282	155	3.0731	0.159581	0.05	0.017	up	1
W045	S01	102518-79-6	(-)-Huperzine A (HupA)	GluR	Neuronal Signaling	40	4.82713	0.256346	25	5.22824	0.322723	0.4	0.083	up	1		29	3.8446	0.406892	28	3.82606	0.412584	-0.02	0.005	down	1
W012	S19	73-31-4	Melatonin	Others	Others	98	4.51942	0.161989	70	4.88481	0.189334	0.37	0.082	up	1		32	5.19885	0.256965	42	2.93573	0.226198	-2.26	0.435	down	2.19e-10	***
W039	S21	85416-73-5	S- (+)-Rolipram	PDE	Metabolism	33	3.64867	0.26975	71	3.95267	0.193815	0.3	0.082	up	0.974		35	4.14224	0.285521	60	2.70838	0.22516	-1.43	0.345	down	0.000537	***
W013	S03	3543-75-7	Bendamustine HCl	Others	Others	49	4.61435	0.213909	78	4.99451	0.183825	0.38	0.082	up	0.864		37	3.72516	0.220122	46	2.99111	0.203779	-0.73	0.196	down	0.0488	*
W069	S08	261901-57-9	SB269970 HCl	5-HT Receptor	Neuronal Signaling	103	3.84491	0.156212	94	4.14209	0.162015	0.3	0.078	up	0.557		118	3.1025	0.11146	92	2.83832	0.124671	-0.26	0.084	down	0.39		+
W050	S12	14919-77-8	Benserazide HCl	Dopamine Receptor,Others	Others	39	4.90675	0.244776	38	5.28718	0.247975	0.38	0.077	up	1		28	3.24121	0.288758	30	3.22167	0.278967	-0.02	0.006	down	1
W047	S04	1405-86-3	Glycyrrhizic Acid	Others	Others	46	5.39022	0.244065	30	5.799	0.302221	0.41	0.076	up	1		26	3.00431	0.304552	47	3.76826	0.230242	0.76	0.253	up	0.726
W047	S15	525-79-1	Kinetin	Others	Others	46	5.39022	0.244065	31	5.79548	0.297306	0.41	0.076	up	1		26	3.00431	0.304552	26	3.80385	0.304551	0.8	0.266	up	0.936
W054	S13	98079-52-8	Lomefloxacin HCl	Others	Others	86	5.38929	0.209965	74	5.80143	0.22617	0.41	0.076	up	1		93	3.48992	0.19278	76	3.15487	0.211534	-0.34	0.097	down	1					sick rods
W052	S03	3160-91-6	Moroxydine HCl	Others	Others	35	4.36457	0.255104	49	4.69633	0.215602	0.33	0.076	up	1		29	3.28524	0.290975	31	3.81205	0.281336	0.53	0.161	up	1
W003	S12	635702-64-6	Pazopanib HCl (GW786034 HCl)	VEGFR,PDGFR,c-Kit	Protein Tyrosine Kinase	71	5.72428	0.200034	54	6.14929	0.223869	0.43	0.075	up	0.712		52	3.72153	0.22339	28	2.95848	0.272304	-0.76	0.204	down	0.0214	*
W020	S02	96036-03-2	Meropenem	Others	Others	63	6.52204	0.211181	79	7.01136	0.191323	0.49	0.075	up	0.202		33	4.24232	0.247498	36	3.46528	0.237636	-0.78	0.184	down	0.229
W050	S04	118-00-3	Guanosine	Others	Others	39	4.90675	0.244776	37	5.27687	0.251355	0.37	0.075	up	1		28	3.24121	0.288758	18	2.71167	0.360144	-0.53	0.164	down	1
W076	S27	775304-57-9	Ataluren (PTC124)	CFTR	Transmembrane Transporters	65	4.04523	0.195558	102	4.3501	0.156111	0.3	0.074	up	1		75	2.76077	0.163863	120	2.94283	0.133116	0.18	0.065	up	1					looks crappy
W029	S12	201530-41-8	Deferasirox	Others	Others	52	4.34941	0.277208	43	4.67099	0.2877	0.32	0.074	up	1		72	3.22626	0.13427	68	3.57103	0.138163	0.34	0.105	up	1
W013	S04	121032-29-9	Nelarabine	DNA/RNA Synthesis	DNA Damage	49	4.61435	0.213909	55	4.9591	0.205439	0.34	0.074	up	1		37	3.72516	0.220122	32	3.56185	0.232546	-0.16	0.043	down	1
W045	S10	497-76-7	Arbutin	Others	Others	40	4.82713	0.256346	36	5.17902	0.269799	0.35	0.073	up	1		29	3.8446	0.406892	27	3.47793	0.418652	-0.37	0.096	down	1
W013	S15	61825-94-3	Oxaliplatin	DNA/RNA Synthesis	DNA Damage	49	4.61435	0.213909	78	4.94697	0.183832	0.33	0.072	up	1		37	3.72516	0.220122	42	2.97715	0.210786	-0.75	0.201	down	0.0488	*
W041	S11	161715-24-8	Tebipenem Pivoxil	Others	Others	42	5.183	0.30341	38	5.54822	0.317036	0.37	0.071	up	1		32	4.06175	0.30538	24	4.08764	0.351214	0.03	0.007	up	1
W046	S03	33570-04-6	Bilobalide	Others	Others	41	5.45517	0.345082	35	5.84845	0.360211	0.39	0.071	up	1		43	3.28084	0.285402	22	3.55119	0.365637	0.27	0.082	up	1
W023	S07	202825-46-5	Safinamide Mesylate	MAO	Metabolism	71	4.60069	0.16256	86	4.91644	0.153307	0.32	0.07	up	0.332		53	3.35161	0.160369	64	2.60289	0.146595	-0.75	0.224	down	0.00336	**
W026	S13	145202-66-0	Rizatriptan Benzoate	5-HT Receptor	Neuronal Signaling	66	4.60348	0.182364	94	4.92809	0.152809	0.32	0.07	up	1		42	2.90071	0.17314	63	3.16175	0.141368	0.26	0.09	up	1
W026	S23	721-50-6	Prilocaine	Others	Others	66	4.60348	0.182364	78	4.92782	0.167751	0.32	0.07	up	1		42	2.90071	0.17314	49	2.85265	0.160297	-0.05	0.017	down	1
W038	S08	75438-57-2	Moxonidine	Others	Others	40	4.54519	0.245631	43	4.86943	0.236848	0.32	0.07	up	1		39	3.58821	0.240135	38	3.27816	0.243274	-0.31	0.086	down	1
W012	S16	2353-33-5	Decitabine	DNA Methyltransferase	Epigenetics	98	4.51942	0.161989	88	4.82568	0.170164	0.31	0.069	up	1		32	5.19885	0.256965	41	3.65401	0.228958	-1.54	0.296	down	3.1e-05	***
W076	S29	1197958-12-5	AP26113	ALK	Protein Tyrosine Kinase	65	4.04523	0.195558	95	4.32811	0.16176	0.28	0.069	up	1		75	2.76077	0.163863	112	2.68992	0.137201	-0.07	0.025	down	1
W041	S09	1262036-50-9	LY2886721	Others	Others	42	5.183	0.30341	44	5.5385	0.297583	0.36	0.069	up	1		32	4.06175	0.30538	30	3.59077	0.315129	-0.47	0.116	down	1
W034	S09	83-12-5	Phenindione	Others	Others	51	4.88016	0.230137	47	5.21101	0.238369	0.33	0.068	up	1		26	4.37552	0.307732	31	3.88325	0.284773	-0.49	0.112	down	0.649
W040	S10	3094-09-5	Doxifluridine	Others	Others	50	4.13148	0.246857	43	4.41506	0.259562	0.28	0.068	up	0.98		52	4.08194	0.227772	33	3.50152	0.285921	-0.58	0.142	down	0.674
W017	S08	355025-24-0	Ki16425	LPA Receptor	GPCR & G Protein	61	4.40164	0.153386	51	4.69039	0.167751	0.29	0.066	up	0.408		42	2.8181	0.135428	23	2.66739	0.183007	-0.15	0.053	down	1
W069	S10	868540-17-4	Carfilzomib (PR-171)	Proteasome	Proteases	103	3.84491	0.156212	96	4.09862	0.161509	0.25	0.065	up	0.618		118	3.1025	0.11146	86	3.12983	0.128708	0.03	0.01	up	1
W043	S03	900185-01-5	PIK-293	PI3K	PI3K/Akt/mTOR	60	4.75467	0.199636	31	5.06129	0.277738	0.31	0.065	up	1		53	4.33436	0.282768	37	4.20825	0.32841	-0.13	0.03	down	1
W049	S08	22888-70-6	Silibinin	Others	Others	50	4.18911	0.199619	35	4.4594	0.233765	0.27	0.064	up	1		38	2.8463	0.251292	35	2.50823	0.259626	-0.34	0.119	down	1
W074	S13	139110-80-8	Zanamivir	Others	Others	113	5.5452	0.208005	158	5.89599	0.188458	0.35	0.063	up	0.42		112	3.21945	0.157682	163	3.20577	0.134428	-0.01	0.003	down	1
W021	S05	50700-72-6	Vecuronium Bromide	Others	Others	76	4.14139	0.153177	73	4.4044	0.156308	0.26	0.063	up	1		47	2.95164	0.181258	54	2.72887	0.174319	-0.22	0.075	down	1
W078	S19	2645-32-1	PR-619	DUB	Ubiquitin	81	4.8501	0.192673	45	5.14601	0.2571	0.3	0.062	up	1		44	3.33991	0.20959	11	1.86449	0.398166	-1.48	0.443	down	0.0114	*
W046	S16	57-87-4	Ergosterol	Others	Others	41	5.45517	0.345082	43	5.79876	0.341446	0.34	0.062	up	1		43	3.28084	0.285402	33	3.21777	0.313056	-0.06	0.018	down	1
W046	S05	327-97-9	Chlorogenic Acid	Others	Others	41	5.45517	0.345082	56	5.79415	0.321958	0.34	0.062	up	1		43	3.28084	0.285402	29	3.53563	0.328119	0.25	0.076	up	1
W012	S14	97682-44-5	Irinotecan	Topoisomerase	DNA Damage	98	4.51942	0.161989	62	4.78714	0.200575	0.27	0.06	up	1		32	5.19885	0.256965	31	3.81673	0.261041	-1.38	0.265	down	0.000444	***
W075	S10	668270-12-0	Linagliptin	DPP-4	Proteases	149	4.84781	0.164515	189	5.14121	0.148122	0.29	0.06	up	1		187	3.01877	0.150282	173	3.36122	0.153978	0.34	0.113	up	0.484
W056	S16	624-49-7	Dimethyl Fumarate	Others	Others	107	4.85113	0.278504	100	5.14197	0.282774	0.29	0.06	up	1		98	3.38674	0.150075	87	3.10424	0.158752	-0.28	0.083	down	0.91
W052	S10	2315-02-8	Oxymetazoline HCl	Adrenergic Receptor	Neuronal Signaling	35	4.36457	0.255104	31	4.62839	0.271063	0.26	0.06	up	1		29	3.28524	0.290975	30	3.70946	0.286195	0.42	0.128	up	1
W071	S14	1004316-88-4	Cobicistat (GS-9350)	P450 (e.g. CYP17)	Metabolism	104	4.47272	0.171044	51	4.72886	0.239417	0.26	0.058	up	1		114	2.68144	0.0975884	60	2.48185	0.132678	-0.2	0.075	down	1
W033	S18	14807-96-6	Talc	Others	Others	59	4.68322	0.19425	50	4.9562	0.211009	0.27	0.058	up	1		43	3.0073	0.252156	33	3.31461	0.287837	0.31	0.103	up	1
W029	S07	143491-57-0	Emtricitabine	Reverse Transcriptase	Microbiology	52	4.34941	0.277208	72	4.60244	0.263284	0.25	0.057	up	1		72	3.22626	0.13427	63	2.94714	0.143541	-0.28	0.087	down	1
W044	S10	286930-03-8	Fesoterodine Fumarate	AChR	Neuronal Signaling	43	5.74672	0.261882	40	6.07778	0.270307	0.33	0.057	up	1		29	4.07288	0.301518	35	4.07695	0.277421	0	0	down	1
W013	S13	149003-01-0	Dexrazoxane HCl (ICRF-187, ADR-529)	Others	Others	49	4.61435	0.213909	82	4.87078	0.181085	0.26	0.056	up	1		37	3.72516	0.220122	49	3.27487	0.199569	-0.45	0.121	down	0.48
W026	S03	139481-59-7	Candesartan	RAAS	Endocrinology & Hormones	66	4.60348	0.182364	89	4.86788	0.157042	0.26	0.056	up	1		42	2.90071	0.17314	62	3.1079	0.142504	0.21	0.072	up	1
W047	S23	529-44-2	Myricetin	Others	Others	46	5.39022	0.244065	22	5.695	0.352918	0.3	0.056	up	1		26	3.00431	0.304552	19	2.93946	0.35447	-0.06	0.02	down	1		+
W029	S02	50-23-7	Hydrocortisone	Others	Others	52	4.34941	0.277208	40	4.58747	0.291727	0.24	0.055	up	1		72	3.22626	0.13427	54	3.49667	0.155042	0.27	0.084	up	1
W043	S05	1201898-17-0	Vinflunine Tartrate	Microtubule Associated	Cytoskeletal Signaling	60	4.75467	0.199636	61	5.01951	0.197993	0.26	0.055	up	1		53	4.33436	0.282768	47	4.47368	0.296481	0.14	0.032	up	1			+		Rhodopsin mislocalization in cell body and inner segment
W028	S24	55-98-1	Busulfan	Others	Others	75	4.60907	0.168881	71	4.85451	0.173573	0.25	0.054	up	1		59	3.14516	0.173468	52	3.6891	0.183676	0.54	0.172	up	0.43
W031	S12	87333-19-5	Ramipril	RAAS	Endocrinology & Hormones	78	4.98836	0.213608	85	5.25765	0.208576	0.27	0.054	up	1		81	2.81296	0.115492	63	2.55063	0.130955	-0.26	0.092	down	1
W076	S28	745833-23-2	VX-702	p38 MAPK	MAPK	65	4.04523	0.195558	96	4.26729	0.160915	0.22	0.054	up	1		75	2.76077	0.163863	111	2.7351	0.137646	-0.03	0.011	down	1
W049	S10	115-53-7	Sinomenine	Others	Others	50	4.18911	0.199619	34	4.41207	0.237478	0.22	0.053	up	1		38	2.8463	0.251292	31	3.71192	0.273197	0.87	0.306	up	0.0821
W069	S12	711019-86-2	MRS 2578	P2 Receptor	Neuronal Signaling	103	3.84491	0.156212	102	4.0432	0.156935	0.2	0.052	up	0.627		118	3.1025	0.11146	97	3.03894	0.121695	-0.06	0.019	down	1
W015	S06	150322-43-3	Prasugrel	P2 Receptor	Neuronal Signaling	45	3.63971	0.242047	59	3.82513	0.226184	0.19	0.052	up	1		18	3.24407	0.255176	23	3.16276	0.228593	-0.08	0.025	down	1
W038	S13	76824-35-6	Famotidine	Histamine Receptor	Neuronal Signaling	40	4.54519	0.245631	16	4.77247	0.386958	0.23	0.051	up	1		39	3.58821	0.240135	12	2.18442	0.432909	-1.4	0.39	down	0.0869					outer segments degenerating
W036	S21	58-96-8	Uridine	DNA/RNA Synthesis	DNA Damage	76	5.5165	0.20629	43	5.78482	0.249107	0.27	0.049	up	1		51	3.84562	0.248402	39	2.95416	0.269063	-0.89	0.231	down	0.0193	*
W015	S01	65928-58-7	Dienogest	Estrogen/progestogen Receptor	Endocrinology & Hormones	45	3.63971	0.242047	53	3.8169	0.231003	0.18	0.049	up	1		18	3.24407	0.255176	29	2.38377	0.206897	-0.86	0.265	down	0.058
W015	S03	78281-72-8	Nepafenac	Others	Others	45	3.63971	0.242047	60	3.81472	0.225464	0.18	0.049	up	1		18	3.24407	0.255176	31	3.11645	0.201594	-0.13	0.04	down	1
W054	S03	62-31-7	Dopamine HCl	Dopamine Receptor	Neuronal Signaling	86	5.38929	0.209965	90	5.64507	0.205302	0.26	0.048	up	1		93	3.48992	0.19278	91	3.5798	0.19476	0.09	0.026	up	1
W034	S21	144-82-1	Sulfamethizole	Others	Others	51	4.88016	0.230137	22	5.11484	0.337285	0.23	0.047	up	1		26	4.37552	0.307732	20	2.47074	0.349591	-1.9	0.434	down	0.000341	***
W056	S02	51-30-9	Isoprenaline HCl	Adrenergic Receptor	Neuronal Signaling	107	4.85113	0.278504	131	5.08289	0.267191	0.23	0.047	up	1		98	3.38674	0.150075	120	2.78493	0.13663	-0.6	0.177	down	0.021	*
W015	S16	702674-56-4	BX-912	PDK-1	PI3K/Akt/mTOR	45	3.63971	0.242047	70	3.80662	0.218308	0.17	0.047	up	1		18	3.24407	0.255176	32	2.62514	0.198862	-0.62	0.191	down	0.411
W059	S02	546141-08-6	URB597	FAAH	Metabolism	112	4.78518	0.167199	107	5.00393	0.171061	0.22	0.046	up	1		82	3.4822	0.127075	86	2.65017	0.124085	-0.83	0.238	down	2.81e-05	***
W040	S16	103766-25-2	Gimeracil	Dehydrogenase	Metabolism	50	4.13148	0.246857	65	4.32506	0.228308	0.19	0.046	up	0.98		52	4.08194	0.227772	47	3.40832	0.239582	-0.67	0.164	down	0.333
W035	S07	10212-25-6	Cyclocytidine HCl	Others	Others	42	4.14193	0.250793	15	4.33533	0.419657	0.19	0.046	up	0.995		31	2.6929	0.240975	20	2.789	0.300012	0.1	0.037	up	1
W003	S08	191732-72-6	Lenalidomide (CC-5013)	TNF-alpha	Apoptosis	71	5.72428	0.200034	85	5.97089	0.186407	0.25	0.044	up	1		52	3.72153	0.22339	27	2.03771	0.275542	-1.68	0.451	down	4.54e-08	***
W019	S12	364622-82-2	Doripenem Hydrate	Others	Others	39	5.25817	0.254378	44	5.48357	0.241611	0.23	0.044	up	1		34	3.03333	0.225447	31	2.96719	0.231013	-0.07	0.023	down	1
W045	S09	520-36-5	Apigenin	P450 (e.g. CYP17)	Metabolism	40	4.82713	0.256346	47	5.04186	0.236966	0.21	0.044	up	1		29	3.8446	0.406892	33	4.62814	0.386386	0.78	0.203	up	1
W066	S24	864814-88-0	Resminostat	HDAC	Epigenetics	153	4.79897	0.139538	117	5.00327	0.156115	0.2	0.042	up	1		112	2.66529	0.119406	92	2.95809	0.131747	0.29	0.109	up	1
W054	S01	3963-95-9	Methacycline HCl	Others	Others	86	5.38929	0.209965	104	5.60888	0.191158	0.22	0.041	up	1		93	3.48992	0.19278	103	3.38864	0.183997	-0.1	0.029	down	1
W033	S20	15307-79-6	Diclofenac Sodium	COX	Neuronal Signaling	59	4.68322	0.19425	44	4.87341	0.224937	0.19	0.041	up	1		43	3.0073	0.252156	27	2.78815	0.318216	-0.22	0.073	down	1
W049	S12	94-07-5	Synephrine	Adrenergic Receptor	GPCR & G Protein	50	4.18911	0.199619	43	4.36151	0.212994	0.17	0.041	up	1		38	2.8463	0.251292	19	2.48613	0.335094	-0.36	0.126	down	1
W034	S22	68373-14-8	Sulbactam	Others	Others	51	4.88016	0.230137	78	5.06773	0.193171	0.19	0.039	up	1		26	4.37552	0.307732	34	3.40058	0.273181	-0.97	0.222	down	0.097
W075	S01	50-78-2	Aspirin	Proteasome	Proteases	149	4.84781	0.164515	204	5.04091	0.14337	0.19	0.039	up	1		187	3.01877	0.150282	199	3.18979	0.147836	0.17	0.056	up	1
W009	S05	33069-62-4	Paclitaxel	Microtubule Associated,Autophagy	Cytoskeletal Signaling	70	5.61374	0.282208	55	5.82952	0.294888	0.22	0.039	up	1		43	2.95344	0.173488	24	3.15021	0.232219	0.2	0.068	up	1
W076	S19	354812-17-2	SC-514	IκB/IKK	NF-κB	65	4.04523	0.195558	84	4.19988	0.172026	0.15	0.037	up	1		75	2.76077	0.163863	101	2.43528	0.143496	-0.33	0.12	down	1				+	new rods fill rim, no/small proliferative zone
W038	S24	181183-52-8	Almotriptan Malate	5-HT Receptor	Neuronal Signaling	40	4.54519	0.245631	56	4.71702	0.208023	0.17	0.037	up	1		39	3.58821	0.240135	33	3.42212	0.261054	-0.17	0.047	down	1
W016	S02	645-05-6	Altretamine	Others	Others	69	4.39666	0.158728	77	4.55215	0.150972	0.16	0.036	up	0.505		28	3.41504	0.208039	32	3.04562	0.194603	-0.37	0.108	down	0.846
W018	S08	93479-97-1	Glimepiride	DPP-4	Proteases	55	5.33863	0.304747	68	5.52551	0.290229	0.19	0.036	up	1		37	2.95207	0.196972	47	3.37082	0.175225	0.42	0.142	up	1
W026	S24	635728-49-3	Darunavir Ethanolate	HIV Protease	Proteases	66	4.60348	0.182364	57	4.76842	0.196234	0.16	0.035	up	1		42	2.90071	0.17314	39	2.55846	0.179676	-0.34	0.117	down	1
W043	S10	1092351-67-1	PP242	mTOR,Autophagy	PI3K/Akt/mTOR	60	4.75467	0.199636	44	4.91545	0.233125	0.16	0.034	up	1		53	4.33436	0.282768	35	3.53139	0.337174	-0.8	0.185	down	0.55
W012	S08	112887-68-0	Raltitrexed	DNA/RNA Synthesis	DNA Damage	98	4.51942	0.161989	87	4.66602	0.171005	0.15	0.033	up	1		32	5.19885	0.256965	32	3.28978	0.256879	-1.91	0.367	down	1.01e-06	***				RPE fluoresces
W013	S05	9041-93-4	Bleomycin Sulfate	DNA/RNA Synthesis	DNA Damage	49	4.61435	0.213909	71	4.75973	0.189259	0.15	0.033	up	1		37	3.72516	0.220122	48	3.08196	0.200911	-0.64	0.172	down	0.106
W006	S02	280744-09-4	SB216763	GSK-3	PI3K/Akt/mTOR	35	4.28429	0.158737	39	4.42718	0.150377	0.14	0.033	up	0.513		34	2.49553	0.205863	28	3.07135	0.226581	0.58	0.232	up	0.478					rods may be dying
W038	S02	70024-40-7	Terazosin HCl	Adrenergic Receptor	Neuronal Signaling	40	4.54519	0.245631	54	4.69594	0.211864	0.15	0.033	up	1		39	3.58821	0.240135	35	2.95714	0.253485	-0.63	0.176	down	0.919
W032	S03	53716-50-0	Oxfendazole	Others	Others	68	5.44809	0.176886	63	5.61317	0.183771	0.17	0.031	up	0.517		42	4.18957	0.285604	43	3.85362	0.284561	-0.34	0.081	down	0.525
W065	S10	842133-18-0	Canagliflozin	SGLT	GPCR & G Protein	90	4.80744	0.153259	141	4.95404	0.122444	0.15	0.031	up	0.455		102	3.15903	0.124143	106	3.37243	0.121786	0.21	0.066	up	0.697
W056	S04	61-76-7	Phenylephrine HCl	Adrenergic Receptor	GPCR & G Protein	107	4.85113	0.278504	105	4.99764	0.279699	0.15	0.031	up	1		98	3.38674	0.150075	98	3.12867	0.150099	-0.26	0.077	down	0.91
W053	S14	630-93-3	Phenytoin sodium	Sodium Channel	Transmembrane Transporters	74	5.36662	0.249698	110	5.52591	0.204802	0.16	0.03	up	1		46	4.20478	0.268929	31	4.30516	0.327593	0.1	0.024	up	1		+	+		degenerating rods, sporadic mislocalized Rhodopsin in cell body and inner segment
W047	S14	520-18-3	Kaempferol	Others	Others	46	5.39022	0.244065	31	5.53581	0.297306	0.15	0.028	up	1		26	3.00431	0.304552	27	3.0978	0.299249	0.09	0.03	up	1
W076	S31	1396772-26-1	EPZ005687	Histone Methyltransferase	Epigenetics	65	4.04523	0.195558	108	4.15065	0.151712	0.11	0.027	up	1		75	2.76077	0.163863	114	2.24995	0.136091	-0.51	0.185	down	0.233					rods seem sick
W066	S04	917879-39-1	MK-2461	c-Met,PDGFR,FGFR	Protein Tyrosine Kinase	153	4.79897	0.139538	124	4.92606	0.152338	0.13	0.027	up	1		112	2.66529	0.119406	101	3.04612	0.12574	0.38	0.143	up	0.449
W066	S09	251456-60-7	M344	HDAC	Cytoskeletal Signaling	153	4.79897	0.139538	158	4.92418	0.137785	0.13	0.027	up	1		112	2.66529	0.119406	95	2.70624	0.12965	0.04	0.015	up	1
W047	S24	17912-87-7	Myricitrin	Others	Others	46	5.39022	0.244065	32	5.5325	0.292624	0.14	0.026	up	1		26	3.00431	0.304552	26	2.92948	0.305233	-0.07	0.023	down	1
W051	S09	65-29-2	Gallamine Triethiodide	AChR	Neuronal Signaling	42	4.62	0.237337	24	4.73667	0.313968	0.12	0.026	up	1		39	2.79123	0.211775	18	2.81056	0.311724	0.02	0.007	up	1
W059	S14	471905-41-6	MK-0752	Gamma-secretase,Beta Amyloid	Proteases	112	4.78518	0.167199	118	4.90839	0.162892	0.12	0.025	up	1		82	3.4822	0.127075	105	3.02952	0.112298	-0.45	0.129	down	0.0304	*			+	ectopic rods at rim, very small proliferative zone
W043	S16	870281-82-6	CAL-101 (Idelalisib, GS-1101)	PI3K	PI3K/Akt/mTOR	60	4.75467	0.199636	60	4.87133	0.199636	0.12	0.025	up	1		53	4.33436	0.282768	49	4.14635	0.290988	-0.19	0.044	down	1
W026	S16	17560-51-9	Metolazone	Others	Others	66	4.60348	0.182364	55	4.70909	0.19977	0.11	0.024	up	1		42	2.90071	0.17314	63	2.76063	0.141368	-0.14	0.048	down	1
W021	S01	202138-50-9	Tenofovir Disoproxil Fumarate	Reverse Transcriptase	Microbiology	76	4.14139	0.153177	48	4.24506	0.193387	0.1	0.024	up	1		47	2.95164	0.181258	12	2.9155	0.299723	-0.04	0.014	down	1					images only from 1 Cherry+ fish
W034	S12	124-94-7	Triamcinolone	Others	Others	51	4.88016	0.230137	43	4.99357	0.24802	0.11	0.023	up	1		26	4.37552	0.307732	24	4.18805	0.320179	-0.19	0.043	down	1
W023	S01	186826-86-8	Moxifloxacin HCl	Topoisomerase	DNA Damage	71	4.60069	0.16256	89	4.6976	0.151667	0.1	0.022	up	1		53	3.35161	0.160369	61	2.77556	0.149997	-0.58	0.173	down	0.0516
W053	S08	224785-90-4	Vardenafil HCl Trihydrate	PDE	Metabolism	74	5.36662	0.249698	98	5.49143	0.216979	0.12	0.022	up	1		46	4.20478	0.268929	36	5.08639	0.303994	0.88	0.209	up	0.418					missing inner segments - stumpy
W018	S01	78755-81-4	Flumazenil	GABA Receptor	Neuronal Signaling	55	5.33863	0.304747	63	5.45524	0.295112	0.12	0.022	up	1		37	2.95207	0.196972	32	3.4184	0.211341	0.47	0.159	up	1
W053	S04	114-49-8	Scopolamine HBr	AChR	Neuronal Signaling	74	5.36662	0.249698	84	5.48667	0.234364	0.12	0.022	up	1		46	4.20478	0.268929	31	3.89839	0.327593	-0.31	0.074	down	1
W008	S16	1028486-01-2	Alisertib (MLN8237)	Aurora Kinase	Cell Cycle	92	6.7413	0.154279	61	6.87689	0.189468	0.14	0.021	up	0.579		33	4.0597	0.216644	38	2.84105	0.201888	-1.22	0.301	down	0.000348	***			+	rods seem to fill entire rim area, no proliferative zone
W067	S11	410536-97-9	Sirtinol	Sirtuin	Epigenetics	105	5.13381	0.171629	102	5.24499	0.173972	0.11	0.021	up	1		110	2.87613	0.121127	96	2.69328	0.129345	-0.18	0.063	down	1
W014	S01	938440-64-3	KU-0063794	mTOR	PI3K/Akt/mTOR	93	5.70012	0.207493	71	5.82468	0.225003	0.12	0.021	up	1		27	3.55388	0.252235	38	3.6314	0.215308	0.08	0.023	up	1
W044	S15	1009820-21-6	CX-4945 (Silmitasertib)	Others	Others	43	5.74672	0.261882	29	5.86529	0.312021	0.12	0.021	up	1		29	4.07288	0.301518	30	3.71296	0.296213	-0.36	0.088	down	1
W076	S25	635318-11-5	LY404039	GluR	Neuronal Signaling	65	4.04523	0.195558	128	4.12625	0.139357	0.08	0.02	up	1		75	2.76077	0.163863	124	2.49106	0.131197	-0.27	0.098	down	1
W067	S02	477600-75-2	Tofacitinib (CP-690550,Tasocitinib)	JAK	JAK/STAT	105	5.13381	0.171629	108	5.23419	0.169382	0.1	0.019	up	1		110	2.87613	0.121127	90	3.11133	0.133473	0.24	0.083	up	1
W021	S07	165800-03-3	Linezolid	Others	Others	76	4.14139	0.153177	48	4.21803	0.192455	0.08	0.019	up	1		47	2.95164	0.181258	30	3.15032	0.207957	0.2	0.068	up	1
W014	S09	85622-93-1	Temozolomide	Autophagy	Ubiquitin	93	5.70012	0.207493	48	5.81171	0.259613	0.11	0.019	up	1		27	3.55388	0.252235	16	3.70519	0.324751	0.15	0.042	up	1					only 2 Cherry+ fish
W021	S04	13647-35-3	Trilostane	Dehydrogenase	Metabolism	76	4.14139	0.153177	74	4.21586	0.155288	0.07	0.017	up	1		47	2.95164	0.181258	37	3.31976	0.195098	0.37	0.125	up	0.746
W034	S06	127-69-5	Sulfisoxazole	Others	Others	51	4.88016	0.230137	44	4.95589	0.245334	0.08	0.016	up	1		26	4.37552	0.307732	33	2.80774	0.276864	-1.57	0.359	down	0.000987	***
W022	S19	229975-97-7	Atazanavir Sulfate	HIV Protease	Proteases	82	4.90539	0.157464	61	4.98691	0.1771	0.08	0.016	up	1		53	3.33932	0.164037	42	2.80771	0.181875	-0.53	0.159	down	0.335					RPE looks odd
W066	S27	844499-71-4	A-769662	AMPK	PI3K/Akt/mTOR	153	4.79897	0.139538	105	4.86684	0.163696	0.07	0.015	up	1		112	2.66529	0.119406	75	2.53201	0.145917	-0.13	0.049	down	1
W026	S06	503612-47-3	Apixaban	Factor Xa	Metabolism	66	4.60348	0.182364	57	4.6693	0.196234	0.07	0.015	up	1		42	2.90071	0.17314	41	2.82195	0.175239	-0.08	0.028	down	1
W024	S04	479-18-5	Dyphylline	PDE	Metabolism	68	5.98702	0.199966	61	6.07702	0.209866	0.09	0.015	up	1		68	2.65392	0.148863	37	2.6985	0.200601	0.04	0.015	up	1
W053	S02	36791-04-5	Ribavirin	Others	Others	74	5.36662	0.249698	85	5.44329	0.232982	0.08	0.015	up	1		46	4.20478	0.268929	45	3.83978	0.2719	-0.37	0.088	down	1
W055	S01	498-45-3	Scopine	Adrenergic Receptor	Neuronal Signaling	90	5.86211	0.23303	77	5.93844	0.251935	0.08	0.014	up	0.824		87	2.9386	0.140035	69	2.3401	0.156928	-0.6	0.204	down	0.0313	*
W031	S08	5536-17-4	Vidarabine	Others	Others	78	4.98836	0.213608	95	5.05859	0.201607	0.07	0.014	up	1		81	2.81296	0.115492	61	2.72148	0.133085	-0.09	0.032	down	1
W029	S04	638-94-8	Desonide	Others	Others	52	4.34941	0.277208	40	4.3996	0.291851	0.05	0.011	up	1		72	3.22626	0.13427	69	3.07594	0.137158	-0.15	0.046	down	1
W026	S22	651-06-9	Sulfameter	Others	Others	66	4.60348	0.182364	38	4.65842	0.240337	0.05	0.011	up	1		42	2.90071	0.17314	41	2.48485	0.175239	-0.42	0.145	down	1
W038	S09	78712-43-3	Ozagrel HCl	Others	Others	40	4.54519	0.245631	55	4.59572	0.209926	0.05	0.011	up	1		39	3.58821	0.240135	45	3.87422	0.223553	0.29	0.081	up	1			+		extensive rhodopsin mislocalization in cell body and inner segment
W070	S13	59721-29-8	Camostat Mesilate	Others	Others	106	4.81899	0.173892	95	4.86786	0.181656	0.05	0.01	up	1		105	3.20648	0.108908	102	2.9002	0.110498	-0.31	0.097	down	0.193
W067	S06	433967-28-3	VU 0357121	GluR	Neuronal Signaling	105	5.13381	0.171629	105	5.18173	0.171696	0.05	0.01	up	1		110	2.87613	0.121127	98	3.27455	0.128083	0.4	0.139	up	0.195
W057	S04	68497-62-1	Pramiracetam	Others	Others	90	6.40656	0.226051	91	6.46478	0.224841	0.06	0.009	up	1		72	3.46611	0.16004	83	2.61616	0.149283	-0.85	0.245	down	0.000954	***
W013	S12	4342-03-4	Dacarbazine	DNA/RNA Synthesis	DNA Damage	49	4.61435	0.213909	19	4.6569	0.314536	0.04	0.009	up	1		37	3.72516	0.220122	13	2.45704	0.340965	-1.27	0.341	down	0.0094	**
W038	S03	611-75-6	Bromhexine HCl	Others	Others	40	4.54519	0.245631	4	4.58973	0.772156	0.04	0.009	up	1		39	3.58821	0.240135	4	1.9425	0.74982	-1.65	0.46	down	0.586					all rods sick and dying
W027	S01	53-03-2	Prednisone	Others	Others	60	5.09478	0.225814	89	5.13429	0.199862	0.04	0.008	up	0.868		51	3.1298	0.167994	62	2.94355	0.152364	-0.19	0.061	down	1
W042	S15	173334-58-2	Aliskiren Hemifumarate	RAAS	Endocrinology & Hormones	43	5.10682	0.289854	38	5.14501	0.303483	0.04	0.008	up	1		28	3.44863	0.247276	33	3.31093	0.227882	-0.14	0.041	down	1
W021	S14	61413-54-5	Rolipram	PDE	Metabolism	76	4.14139	0.153177	55	4.17429	0.179864	0.03	0.007	up	1		47	2.95164	0.181258	49	2.40225	0.179294	-0.55	0.186	down	0.0573
W075	S11	130641-38-2	Bindarit	Others	Others	149	4.84781	0.164515	147	4.88133	0.165569	0.03	0.006	up	1		187	3.01877	0.150282	133	3.12445	0.168056	0.11	0.036	up	1
W033	S09	14484-47-0	Deflazacort	Others	Others	59	4.68322	0.19425	46	4.71413	0.219992	0.03	0.006	up	1		43	3.0073	0.252156	29	2.75731	0.307047	-0.25	0.083	down	1
W029	S10	58-93-5	Hydrochlorothiazide	Others	Others	52	4.34941	0.277208	69	4.36516	0.265031	0.02	0.005	up	1		72	3.22626	0.13427	67	2.88866	0.13919	-0.34	0.105	down	1
W029	S15	29094-61-9	Glipizide	Others	Others	52	4.34941	0.277208	59	4.36502	0.271737	0.02	0.005	up	1		72	3.22626	0.13427	61	3.24061	0.145875	0.01	0.003	up	1
W009	S09	501919-59-1	S3I-201	STAT	JAK/STAT	70	5.61374	0.282208	58	5.63939	0.291811	0.03	0.005	up	1		43	2.95344	0.173488	34	2.695	0.195103	-0.26	0.088	down	1
W009	S12	1030612-90-8	MK-8245	Dehydrogenase	Metabolism	70	5.61374	0.282208	52	5.64507	0.298283	0.03	0.005	up	1		43	2.95344	0.173488	29	2.61731	0.211254	-0.34	0.115	down	1

## Sheet: Dg Decreased
Week	Sample	CAS Number	Small Molecule	Target	Pathway	Dg Control nROS	Dg Control Mean	Dg Control Standard Deviation	Dg nROS	Dg Mean	Dg Standard Deviation	Dg Mean Difference	Dg Percent Difference	Dg Up/Down	Dg p-Value	Dg Significance	Ds Control nROS	Ds Control Mean	Ds Control Standard Deviation	Ds nROS	Ds Mean	Ds Standard Deviation	Ds Mean Difference	Ds Percent Difference	Ds Up/Down	Ds p-Value	Ds Significance	Phagosomes	Rhodopsin Mislocalization	Ciliary Marginal Zone	Notes
W008	S09	159351-69-6	Everolimus (RAD001)	mTOR	PI3K/Akt/mTOR	92	6.7413	0.154279	55	2.83745	0.199535	-3.9	0.579	down	0	***	33	4.0597	0.216644	51	2.90216	0.174268	-1.16	0.286	down	0.000314	***	+			fish #2 and #3 have stumpy rods; lots of phagosomes
W019	S14	67392-87-4	Drospirenone	Estrogen/progestogen Receptor	Endocrinology & Hormones	39	5.25817	0.254378	15	2.29388	0.366176	-2.96	0.563	down	1.12e-12	***	34	3.03333	0.225447	17	3.05142	0.289731	0.02	0.007	up	1					few rods
W046	S09	59865-13-3	Cyclosporin A	Others	Others	41	5.45517	0.345082	4	2.41726	0.816176	-3.04	0.557	down	0.00228	**	43	3.28084	0.285402	2	5.38994	1.09265	2.11	0.643	up	0.673					rods mostly dead
W074	S07	63208-82-2	Pifithrin-α (PFTα)	p53,Autophagy	Apoptosis	113	5.5452	0.208005	8	2.50609	0.634294	-3.04	0.548	down	2.76e-05	***	112	3.21945	0.157682	9	2.31031	0.522979	-0.91	0.283	down	0.834					rods very sick
W025	S24	285983-48-4	BIRB 796 (Doramapimod)	p38 MAPK	MAPK	59	4.74559	0.152212	7	2.21286	0.441902	-2.53	0.533	down	8.99e-07	***	59	3.23272	0.160459	9	2.1455	0.338667	-1.09	0.337	down	0.0204	*				rods dying, debris, and possible phagosomes, only one photoreceptor layer image taken, no ciliary margin image
W067	S16	96206-92-7	MPEP	GluR	Neuronal Signaling	105	5.13381	0.171629	8	2.44677	0.600971	-2.69	0.524	down	0.000154	***	110	2.87613	0.121127	16	1.72756	0.312994	-1.15	0.4	down	0.00703	**				rods dead/dying
W028	S15	78613-38-4	Amorolfine HCl	Others	Others	75	4.60907	0.168881	28	2.31993	0.276397	-2.29	0.497	down	3.16e-11	***	59	3.14516	0.173468	38	3.23345	0.214728	0.09	0.029	up	1					rods dying; entire eye looks sick
W070	S15	121917-57-5	(-)-MK 801 Maleate	GluR	Neuronal Signaling	106	4.81899	0.173892	33	2.5768	0.290913	-2.24	0.465	down	1.69e-11	***	105	3.20648	0.108908	44	2.33591	0.168239	-0.87	0.271	down	0.000112	***				all rods, sick & stunted
W063	S04	186392-40-5	CP-91149	Phosphorylase	Metabolism	103	5.52659	0.160388	51	3.05042	0.22691	-2.48	0.449	down	0	***	97	3.0463	0.113986	71	1.94237	0.133231	-1.1	0.361	down	4.58e-09	***			+	rods short and sick; very few new rods
W048	S07	65-86-1	Orotic acid (6-Carboxyuracil)	Others	Others	51	7.40829	1.00542	49	4.2343	1.02565	-3.17	0.428	down	0.323		38	7.21011	1.22297	34	4.21618	1.29291	-2.99	0.415	down	0.285		+
W044	S09	914913-88-5	Palomid 529 (P529)	mTOR	PI3K/Akt/mTOR	43	5.74672	0.261882	19	3.31138	0.381097	-2.44	0.425	down	7.01e-07	***	29	4.07288	0.301518	19	3.58662	0.363519	-0.49	0.12	down	1					sick retinas; few rods
W048	S16	6151-25-3	Quercetin Dihydrate	Others	Others	51	7.40829	1.00542	22	4.34326	1.52968	-3.07	0.414	down	0.624		38	7.21011	1.22297	26	3.46077	1.4785	-3.75	0.52	down	0.285		+
W006	S06	658084-23-2	SU11274	c-Met	Protein Tyrosine Kinase	35	4.28429	0.158737	30	2.52333	0.171456	-1.76	0.411	down	4.82e-13	***	34	2.49553	0.205863	27	2.88527	0.230563	0.39	0.156	up	1				+	no new rods at rim
W063	S03	209984-57-6	LY411575	Gamma-secretase	Proteases	103	5.52659	0.160388	90	3.28258	0.171271	-2.24	0.405	down	0	***	97	3.0463	0.113986	89	2.28471	0.118998	-0.76	0.249	down	4.57e-05	***			+	few new rods at rim, very small proliferative zone, almost rod rosettes in image 1
W048	S14	94-62-2	Piperine	Others	Others	51	7.40829	1.00542	44	4.42992	1.08223	-2.98	0.402	down	0.435		38	7.21011	1.22297	47	3.41255	1.09966	-3.8	0.527	down	0.23					few rods; fish very small
W048	S03	13241-33-3	Neohesperidin	Others	Others	51	7.40829	1.00542	43	4.45748	1.09491	-2.95	0.398	down	0.435		38	7.21011	1.22297	40	3.65575	1.19201	-3.55	0.492	down	0.285
W048	S12	60-82-2	Phloretin	Others	Others	51	7.40829	1.00542	51	4.46497	1.0057	-2.94	0.397	down	0.42		38	7.21011	1.22297	43	4.20047	1.14967	-3.01	0.417	down	0.285		+
W057	S02	111025-46-8	Pioglitazone	Others	Others	90	6.40656	0.226051	72	3.88771	0.253149	-2.52	0.393	down	6.47e-13	***	72	3.46611	0.16004	50	2.59264	0.192024	-0.87	0.251	down	0.00427	**
W009	S01	873054-44-5	Ivacaftor (VX-770)	CFTR	Transmembrane Transporters	70	5.61374	0.282208	29	3.42887	0.343991	-2.18	0.388	down	1.05e-11	***	43	2.95344	0.173488	29	2.77862	0.211254	-0.17	0.058	down	1					rods dying and stumpy
W044	S17	120-97-8	Dichlorphenamide	Others	Others	43	5.74672	0.261882	11	3.56352	0.493584	-2.18	0.379	down	0.000971	***	29	4.07288	0.301518	14	2.10268	0.417952	-1.97	0.484	down	0.00107	**	+			tons of debris in RPE area
W055	S12	78628-80-5	Terbinafine HCl	Others	Others	90	5.86211	0.23303	13	3.67385	0.613143	-2.19	0.374	down	0.00765	**	87	2.9386	0.140035	11	1.62071	0.388764	-1.32	0.449	down	0.0123	*				rods dying
W048	S01	389-08-2	Nalidixic acid	Others	Others	51	7.40829	1.00542	45	4.68953	1.07009	-2.72	0.367	down	0.51		38	7.21011	1.22297	38	3.93053	1.22297	-3.28	0.455	down	0.285		+
W060	S12	901119-35-5	Fostamatinib (R788)	Syk	Angiogenesis	117	5.15161	0.180418	99	3.25787	0.188375	-1.89	0.367	down	0	***	113	2.31406	0.0922423	87	2.11964	0.105126	-0.19	0.082	down	0.658
W009	S08	1146618-41-8	SNS-314 Mesylate	Aurora Kinase	Cell Cycle	70	5.61374	0.282208	61	3.59459	0.28908	-2.02	0.36	down	0	***	43	2.95344	0.173488	43	2.68256	0.173488	-0.27	0.091	down	1					not many rods - dying
W066	S31	1116235-97-2	GSK1838705A	IGF-1R,ALK	Protein Tyrosine Kinase	153	4.79897	0.139538	44	3.09074	0.242944	-1.71	0.356	down	2.43e-09	***	112	2.66529	0.119406	44	2.55434	0.190506	-0.11	0.041	down	1					rods dying; some Muller glia are GFP+
W024	S12	942947-93-5	CCT129202	Aurora Kinase	Cell Cycle	68	5.98702	0.199966	85	3.87096	0.180134	-2.12	0.354	down	4e-15	***	68	2.65392	0.148863	61	4.1906	0.156857	1.54	0.58	up	1.14e-11	***			+	rim is filled with rods (some new) - no proliferative zone, some Cherry in ONL not in rods
W048	S06	28957-04-2	Oridonin	Others	Others	51	7.40829	1.00542	40	4.83416	1.13483	-2.57	0.347	down	0.624		38	7.21011	1.22297	46	3.73761	1.11155	-3.47	0.481	down	0.285
W025	S01	343787-29-1	CP-673451	PDGFR	Protein Tyrosine Kinase	59	4.74559	0.152212	34	3.12618	0.20051	-1.62	0.341	down	2.13e-09	***	59	3.23272	0.160459	50	2.63711	0.173006	-0.6	0.186	down	0.0204	*				rods dying
W044	S06	74050-98-9	Ketanserin	5-HT Receptor	Neuronal Signaling	43	5.74672	0.261882	37	3.79915	0.27928	-1.95	0.339	down	1.16e-06	***	29	4.07288	0.301518	32	2.79103	0.287948	-1.28	0.314	down	0.0128	*
W066	S22	21102-95-4	BMY 7378	5-HT Receptor	Neuronal Signaling	153	4.79897	0.139538	113	3.2233	0.158485	-1.58	0.329	down	7.55e-15	***	112	2.66529	0.119406	92	2.6614	0.131747	0	0	down	1
W070	S04	799264-47-4	ML130 (Nodinitib-1)	NOD1	NF-κB	106	4.81899	0.173892	43	3.25296	0.255018	-1.57	0.326	down	3.61e-07	***	105	3.20648	0.108908	46	2.37691	0.164541	-0.83	0.259	down	0.000183	***				very sick
W041	S04	956697-53-3	LDE225 (NVP-LDE225,Erismodegib)	Hedgehog/Smoothened	Stem Cells & Wnt	42	5.183	0.30341	9	3.50595	0.618867	-1.68	0.324	down	0.104		32	4.06175	0.30538	7	3.63729	0.647514	-0.42	0.103	down	1					fish sick but not dead; rods dying
W006	S15	1089283-49-7	GSK1904529A	IGF-1R	Protein Tyrosine Kinase	35	4.28429	0.158737	31	2.94645	0.168668	-1.34	0.313	down	6.88e-08	***	34	2.49553	0.205863	29	2.48045	0.222143	-0.02	0.008	down	1				+	few new rods at rim; rods look unhealthy, some ectopically located rods (rim and centrally)
W024	S21	1094614-85-3	BIX 02189	MEK	MAPK	68	5.98702	0.199966	51	4.12966	0.22874	-1.86	0.311	down	4.45e-09	***	68	2.65392	0.148863	42	3.70122	0.188431	1.05	0.396	up	0.000161	***	+
W011	S01	141430-65-1	ABT-751 (E7010)	Microtubule Associated	Cytoskeletal Signaling	74	5.79135	0.165379	34	3.99059	0.243982	-1.8	0.311	down	5e-09	***	34	2.61088	0.166099	15	2.48267	0.25007	-0.13	0.05	down	1					rods dying
W066	S19	741713-40-6	R547	CDK	Cell Cycle	153	4.79897	0.139538	39	3.30583	0.256957	-1.49	0.31	down	1.16e-06	***	112	2.66529	0.119406	48	2.82088	0.182396	0.16	0.06	up	1					rods are dying
W055	S11	122320-73-4	Rosiglitazone	PPAR	DNA Damage	90	5.86211	0.23303	87	4.08471	0.237014	-1.78	0.304	down	1.07e-06	***	87	2.9386	0.140035	72	2.18523	0.153734	-0.75	0.255	down	0.00263	**				hard to find stripes, poor staining
W001	S06	379231-04-6	Saracatinib (AZD0530)	Src,Bcr-Abl	Angiogenesis	81	5.62068	0.237063	94	3.92632	0.227258	-1.69	0.301	down	5.62e-11	***	41	4.96178	0.284531	41	3.89494	0.284901	-1.07	0.216	down	0.0284	*				all fish have edema
W004	S02	341031-54-7	Sunitinib Malate	VEGFR,PDGFR,c-Kit	Protein Tyrosine Kinase	115	4.20035	0.0829711	21	2.95048	0.194163	-1.25	0.298	down	2.26e-08	***	45	3.38523	0.197078	13	2.67236	0.287842	-0.71	0.21	down	0.036	*			+	few/no new rods; rods with stripes are stumpy (dying?)
W010	S21	827022-32-2	Palbociclib (PD-0332991) HCl	CDK	Cell Cycle	72	6.18827	0.201358	64	4.37222	0.213396	-1.82	0.294	down	5.3e-09	***	35	3.7666	0.223628	25	3.22739	0.263276	-0.54	0.143	down	0.912
W048	S02	10236-47-2	Naringin	Others	PI3K/Akt/mTOR	51	7.40829	1.00542	35	5.23611	1.21335	-2.17	0.293	down	0.838		38	7.21011	1.22297	34	3.52647	1.29291	-3.68	0.51	down	0.285
W010	S15	1173097-76-1	U0126-EtOH	MEK	MAPK	72	6.18827	0.201358	47	4.39985	0.248677	-1.79	0.289	down	1.96e-07	***	35	3.7666	0.223628	24	3.88309	0.268649	0.12	0.032	up	1
W066	S13	1009298-59-2	AZD2014	mTOR	PI3K/Akt/mTOR	153	4.79897	0.139538	119	3.42098	0.155017	-1.38	0.288	down	8.13e-12	***	112	2.66529	0.119406	96	2.7849	0.128973	0.12	0.045	up	1		+
W072	S13	349085-38-7	HC-030031	Others	Others	119	5.67907	0.161413	102	4.04909	0.173904	-1.63	0.287	down	3.19e-11	***	114	3.09328	0.117019	68	2.35904	0.150847	-0.73	0.236	down	0.00133	**
W063	S14	670220-88-9	Crenolanib (CP-868596)	PDGFR	Protein Tyrosine Kinase	103	5.52659	0.160388	117	3.94542	0.150694	-1.58	0.286	down	4.39e-12	***	97	3.0463	0.113986	97	2.3719	0.113986	-0.67	0.22	down	0.000287	***
W023	S10	356559-20-1	SB525334	TGF-beta/Smad	TGF-beta/Smad	71	4.60069	0.16256	22	3.29119	0.252351	-1.31	0.285	down	5.99e-06	***	53	3.35161	0.160369	21	4.65804	0.250776	1.31	0.391	up	7.42e-05	***				rods dying - not many rods
W019	S01	124750-99-8	Losartan Potassium (DuP 753)	RAAS	Endocrinology & Hormones	39	5.25817	0.254378	27	3.76646	0.289919	-1.49	0.283	down	7.55e-05	***	34	3.03333	0.225447	27	3.18103	0.243062	0.15	0.049	up	1					stumpy rods
W024	S15	844442-38-2	AT7519	CDK	Cell Cycle	68	5.98702	0.199966	83	4.32318	0.18205	-1.66	0.277	down	2.34e-09	***	68	2.65392	0.148863	66	4.04135	0.150922	1.39	0.524	up	5.91e-10	***	+
W012	S12	107868-30-4	Exemestane	Aromatase	Endocrinology & Hormones	98	4.51942	0.161989	67	3.27871	0.193955	-1.24	0.274	down	7.65e-06	***	32	5.19885	0.256965	30	3.33642	0.26525	-1.86	0.358	down	2.94e-06	***
W025	S13	1191951-57-1	PHT-427	PDK-1,Akt	PI3K/Akt/mTOR	59	4.74559	0.152212	37	3.44297	0.192209	-1.3	0.274	down	1.51e-06	***	59	3.23272	0.160459	31	2.75926	0.205134	-0.47	0.145	down	0.122
W041	S10	1000669-72-6	KW-2449	Aurora Kinase,Bcr-Abl,FLT3	Cell Cycle/Angiogenesis	42	5.183	0.30341	53	3.76324	0.275172	-1.42	0.274	down	0.00143	**	32	4.06175	0.30538	53	4.75237	0.239933	0.69	0.17	up	0.624				+	few new rods and some abnormal
W008	S02	154447-36-6	LY294002	Autophagy,PI3K	PI3K/Akt/mTOR	92	6.7413	0.154279	84	4.89298	0.161459	-1.85	0.274	down	2.44e-15	***	33	4.0597	0.216644	35	3.76057	0.210363	-0.3	0.074	down	1
W025	S05	49843-98-3	EX 527 (Selisistat)	Sirtuin	Epigenetics	59	4.74559	0.152212	78	3.45308	0.132382	-1.29	0.272	down	2.37e-09	***	59	3.23272	0.160459	70	2.59095	0.152745	-0.64	0.198	down	0.00217	**
W008	S21	401900-40-1	Andarine	Androgen Receptor	Endocrinology & Hormones	92	6.7413	0.154279	102	4.91725	0.146521	-1.82	0.27	down	0	***	33	4.0597	0.216644	38	2.43395	0.201888	-1.63	0.402	down	5.23e-07	***
W024	S06	138402-11-6	Irbesartan	RAAS	Endocrinology & Hormones	68	5.98702	0.199966	49	4.37706	0.233387	-1.61	0.269	down	8.76e-07	***	68	2.65392	0.148863	49	3.24373	0.174683	0.59	0.222	up	0.075
W048	S09	16837-52-8	Oxymatrine	Others	Others	51	7.40829	1.00542	28	5.42011	1.356	-1.99	0.269	down	0.954		38	7.21011	1.22297	24	2.93792	1.53888	-4.27	0.592	down	0.279		+
W023	S14	1009119-64-5	Daclatasvir (BMS-790052)	HCV Protease	Proteases	71	4.60069	0.16256	65	3.37226	0.166998	-1.23	0.267	down	2.37e-10	***	53	3.35161	0.160369	46	3.01008	0.170902	-0.34	0.101	down	0.526
W057	S15	356-12-7	Fluocinonide	Others	Others	90	6.40656	0.226051	83	4.7061	0.23529	-1.7	0.265	down	1.29e-06	***	72	3.46611	0.16004	93	3.05807	0.141297	-0.41	0.118	down	0.266
W036	S02	80474-14-2	Fluticasone propionate	Others	Others	76	5.5165	0.20629	51	4.05177	0.23404	-1.46	0.265	down	1.47e-07	***	51	3.84562	0.248402	45	3.67153	0.257613	-0.17	0.044	down	1
W078	S24	905973-89-9	CGK 733	ATM/ATR	DNA Damage	81	4.8501	0.192673	87	3.57167	0.187481	-1.28	0.264	down	2.04e-05	***	44	3.33991	0.20959	28	1.87064	0.25911	-1.47	0.44	down	4.89e-05	***
W010	S12	459868-92-9	Rucaparib (AG-014699,PF-01367338)	PARP	DNA Damage	72	6.18827	0.201358	61	4.56869	0.218561	-1.62	0.262	down	3.8e-07	***	35	3.7666	0.223628	30	3.47676	0.241254	-0.29	0.077	down	1		+
W011	S15	284028-89-3	XAV-939	Wnt/beta-catenin	Stem Cells & Wnt	74	5.79135	0.165379	107	4.28589	0.137533	-1.51	0.261	down	1.55e-11	***	34	2.61088	0.166099	44	3.31386	0.146009	0.7	0.268	up	0.00887	**
W027	S18	22071-15-4	Ketoprofen	COX	Neuronal Signaling	60	5.09478	0.225814	59	3.76191	0.226993	-1.33	0.261	down	6.55e-06	***	51	3.1298	0.167994	66	3.4503	0.147675	0.32	0.102	up	1
W055	S13	50-04-4	Cortisone acetate	Others	Others	90	5.86211	0.23303	104	4.34685	0.216779	-1.52	0.259	down	2.12e-05	***	87	2.9386	0.140035	92	2.53867	0.136291	-0.4	0.136	down	0.184		+
W063	S01	209984-56-5	YO-01027	Gamma-secretase	Proteases	103	5.52659	0.160388	72	4.10455	0.191123	-1.42	0.257	down	1.04e-07	***	97	3.0463	0.113986	61	2.02103	0.143738	-1.03	0.338	down	3.2e-07	***	+		+	rods short and sick; ectopic rods at rim, no/small proliferative zone
W072	S12	423735-93-7	ML161	Others	Others	119	5.67907	0.161413	60	4.21854	0.225653	-1.46	0.257	down	9.1e-07	***	114	3.09328	0.117019	41	2.55118	0.193879	-0.54	0.175	down	0.175					retinas are sick
W072	S08	55778-02-4	WZ811	CXCR	GPCR & G Protein	119	5.67907	0.161413	80	4.23802	0.195471	-1.44	0.254	down	8.27e-08	***	114	3.09328	0.117019	79	2.63704	0.140006	-0.46	0.149	down	0.138
W024	S24	868273-06-7	Org 27569	Cannabinoid Receptor	GPCR & G Protein	68	5.98702	0.199966	58	4.48378	0.214909	-1.5	0.251	down	1.59e-06	***	68	2.65392	0.148863	59	3.12498	0.159487	0.47	0.177	up	0.177
W048	S13	60-81-1	Phlorizin	Others	Others	51	7.40829	1.00542	15	5.5466	1.85205	-1.86	0.251	down	1		38	7.21011	1.22297	14	2.84214	2.01486	-4.37	0.606	down	0.285					rods are sick and dying
W060	S08	602306-29-6	AZD5438	CDK	Cell Cycle	117	5.15161	0.180418	90	3.8653	0.193451	-1.29	0.25	down	3.63e-10	***	113	2.31406	0.0922423	83	3.2864	0.107629	0.97	0.419	up	6.91e-11	***
W063	S06	945595-80-2	AMG-900	Aurora Kinase	Cell Cycle	103	5.52659	0.160388	30	4.16434	0.296103	-1.36	0.246	down	0.000374	***	97	3.0463	0.113986	29	2.649	0.208467	-0.4	0.131	down	0.189				+	very few rods; very small proliferative zone; only 1 fish
W003	S14	371935-74-9	PI-103	PI3K,Autophagy,DNA-PK,mTOR	PI3K/Akt/mTOR	71	5.72428	0.200034	86	4.32098	0.186238	-1.4	0.245	down	6.28e-08	***	52	3.72153	0.22339	49	2.88771	0.227846	-0.83	0.223	down	0.00309	**
W030	S23	7235-40-7	Beta Carotene	Others	Others	60	4.6938	0.216214	46	3.53941	0.232277	-1.15	0.245	down	1.5e-05	***	50	2.95018	0.177933	50	2.57228	0.178147	-0.38	0.129	down	1
W071	S03	251992-66-2	A-205804	Others	Others	104	4.47272	0.171044	25	3.38164	0.340163	-1.09	0.244	down	0.0283	*	114	2.68144	0.0975884	35	2.94197	0.173453	0.26	0.097	up	1					all rods stumpy and dying
W004	S16	890090-75-2	Nutlin-3	E3 Ligase ,Mdm2	Apoptosis	115	4.20035	0.0829711	46	3.18261	0.131189	-1.02	0.243	down	4.41e-10	***	45	3.38523	0.197078	21	2.25788	0.243629	-1.13	0.334	down	1.26e-05	***
W077	S32	42521-82-4	IPA-3	PAK	Cytoskeletal Signaling	89	5.36708	0.183733	115	4.06693	0.161688	-1.3	0.242	down	1.88e-06	***	95	2.58714	0.134029	131	2.11776	0.117812	-0.47	0.182	down	0.0624
W066	S18	1092499-93-8(freebase)	NVP-BSK805 2HCl	JAK	JAK/STAT	153	4.79897	0.139538	133	3.6405	0.147874	-1.16	0.242	down	5.37e-09	***	112	2.66529	0.119406	95	2.88057	0.12965	0.22	0.083	up	1					rods are starting to die
W027	S16	128-13-2	Ursodiol	Others	Others	60	5.09478	0.225814	62	3.86053	0.223404	-1.23	0.241	down	3.29e-05	***	51	3.1298	0.167994	60	3.88817	0.154883	0.76	0.243	up	0.0163	*
W072	S05	53179-13-8	Pirfenidone	TGF-beta/Smad	TGF-beta/Smad	119	5.67907	0.161413	145	4.31181	0.146769	-1.37	0.241	down	1.74e-09	***	114	3.09328	0.117019	112	2.98222	0.11801	-0.11	0.036	down	1
W022	S11	37318-06-2	Elaiophylin	Others	Others	82	4.90539	0.157464	57	3.72347	0.182205	-1.18	0.241	down	7.76e-07	***	53	3.33932	0.164037	51	2.95776	0.166597	-0.38	0.114	down	1					rods dying - not many rods
W061	S08	939791-38-5	PF-00562271	FAK	Angiogenesis	145	5.709	0.19723	100	4.34219	0.22071	-1.37	0.24	down	2.35e-08	***	124	2.99805	0.113142	94	2.42456	0.129948	-0.57	0.19	down	0.00437	**
W028	S21	63-74-1	Sulfanilamide	Others	Others	75	4.60907	0.168881	68	3.50529	0.177361	-1.1	0.239	down	0.000125	***	59	3.14516	0.173468	63	3.2576	0.168312	0.11	0.035	up	1
W057	S09	53164-05-9	Acemetacin	COX	Neuronal Signaling	90	6.40656	0.226051	61	4.8838	0.274393	-1.52	0.237	down	0.000134	***	72	3.46611	0.16004	64	2.78884	0.170177	-0.68	0.196	down	0.0274	*				sick rods
W078	S01	1118807-13-8	KY02111	Wnt/beta-catenin	Stem Cells & Wnt	81	4.8501	0.192673	78	3.70151	0.196233	-1.15	0.237	down	0.000336	***	44	3.33991	0.20959	28	2.56988	0.25691	-0.77	0.231	down	0.168					all retinas are sick
W078	S16	41276-02-2	TIC10	Akt	PI3K/Akt/mTOR	81	4.8501	0.192673	71	3.69834	0.205285	-1.15	0.237	down	0.00047	***	44	3.33991	0.20959	32	3.89372	0.241286	0.55	0.165	up	0.52			+	+	fish are small - they didn't eat; small proliferative zone but lots of new rods; sporadic Rhodopsin mislocalization in cell body
W067	S09	1035270-39-3	AZD4547	FGFR	Angiogenesis	105	5.13381	0.171629	77	3.93569	0.198494	-1.2	0.234	down	2.92e-05	***	110	2.87613	0.121127	81	2.31775	0.14052	-0.56	0.195	down	0.0248	*				rods are stumpy and sick
W024	S01	378-44-9	Betamethasone	Others	Others	68	5.98702	0.199966	52	4.59039	0.226357	-1.4	0.234	down	2.18e-05	***	68	2.65392	0.148863	46	3.27245	0.180125	0.62	0.234	up	0.0674		+
W008	S20	850173-95-4	ADL5859 HCl	Opioid Receptor	Neuronal Signaling	92	6.7413	0.154279	98	5.16408	0.149482	-1.58	0.234	down	2.1e-12	***	33	4.0597	0.216644	46	3.83915	0.183495	-0.22	0.054	down	1
W077	S18	1233339-22-4	AZ20	ATM/ATR	PI3K/Akt/mTOR	89	5.36708	0.183733	56	4.11424	0.23157	-1.25	0.233	down	0.00037	***	95	2.58714	0.134029	50	2.03484	0.177556	-0.55	0.213	down	0.13			+	+	lots of cell body and inner segment vacuoles; small proliferative zone, sporadic Rhodopsin mislocalization in cell body
W027	S23	3424-98-4	Telbivudine	Others	Others	60	5.09478	0.225814	52	3.91785	0.236964	-1.18	0.232	down	0.000226	***	51	3.1298	0.167994	45	2.75927	0.178843	-0.37	0.118	down	1
W022	S08	111406-87-2	Zileuton	Others	Others	82	4.90539	0.157464	72	3.77819	0.165671	-1.13	0.23	down	4.52e-07	***	53	3.33932	0.164037	42	2.964	0.18176	-0.38	0.114	down	1
W020	S12	72496-41-4	Pirarubicin	Topoisomerase	DNA Damage	63	6.52204	0.211181	52	5.02387	0.230344	-1.5	0.23	down	6.16e-06	***	33	4.24232	0.247498	41	4.21168	0.223731	-0.03	0.007	down	1
W006	S16	956905-27-4	PF-04217903	c-Met	Protein Tyrosine Kinase	35	4.28429	0.158737	32	3.30656	0.166011	-0.98	0.229	down	0.000105	***	34	2.49553	0.205863	34	2.60037	0.206974	0.1	0.04	up	1				+	very few rods at rim; rods look unhealthy
W028	S07	53-16-7	Estrone	Estrogen/progestogen Receptor	Endocrinology & Hormones	75	4.60907	0.168881	27	3.55926	0.281469	-1.05	0.228	down	0.0221	*	59	3.14516	0.173468	22	3.14486	0.276913	0	0	down	1					rods very sick and dying
W004	S07	149647-78-9	Vorinostat (SAHA, MK0683)	Autophagy,HDAC	Epigenetics	115	4.20035	0.0829711	116	3.24578	0.0826127	-0.95	0.226	down	4.44e-15	***	45	3.38523	0.197078	56	3.02458	0.187311	-0.36	0.106	down	0.0458	*
W060	S11	936890-98-1	OSI-027	mTOR	PI3K/Akt/mTOR	117	5.15161	0.180418	78	3.99005	0.202194	-1.16	0.225	down	9.87e-08	***	113	2.31406	0.0922423	74	1.84361	0.113986	-0.47	0.203	down	0.012	*				poor labeling
W034	S04	145-13-1	Pregnenolone	Estrogen/progestogen Receptor	Endocrinology & Hormones	51	4.88016	0.230137	46	3.78436	0.240625	-1.1	0.225	down	0.00675	**	26	4.37552	0.307732	31	4.40939	0.284636	0.03	0.007	up	1
W006	S03	152121-47-6	SB203580	p38 MAPK	MAPK	35	4.28429	0.158737	35	3.32029	0.158737	-0.96	0.224	down	0.000105	***	34	2.49553	0.205863	22	2.97159	0.253589	0.48	0.192	up	1				+	very few rods at rim
W004	S13	714971-09-2	AC480 (BMS-599626)	HER2,EGFR	Protein Tyrosine Kinase	115	4.20035	0.0829711	24	3.26708	0.181623	-0.93	0.221	down	1.48e-05	***	45	3.38523	0.197078	14	2.02679	0.287854	-1.36	0.402	down	1.14e-05	***				only 1 fish imaged (all the rest dead)
W032	S13	51481-61-9	Cimetidine	Histamine Receptor	Neuronal Signaling	68	5.44809	0.176886	68	4.24529	0.176886	-1.2	0.22	down	1.98e-05	***	42	4.18957	0.285604	46	3.40029	0.280458	-0.79	0.189	down	0.0521
W044	S28	929095-18-1	GSK461364	PLK	Cell Cycle	43	5.74672	0.261882	24	4.48996	0.340686	-1.26	0.219	down	0.0221	*	29	4.07288	0.301518	24	1.87935	0.326134	-2.19	0.538	down	2.28e-06	***			+	small proliferative zone; many new rods
W044	S03	496775-61-2	Eltrombopag	Others	Others	43	5.74672	0.261882	49	4.48486	0.247353	-1.26	0.219	down	0.00262	**	29	4.07288	0.301518	42	3.55728	0.25834	-0.52	0.128	down	1
W063	S17	936091-26-8	TG101348 (SAR302503)	JAK	JAK/STAT	103	5.52659	0.160388	113	4.32308	0.153283	-1.2	0.217	down	4.31e-07	***	97	3.0463	0.113986	121	2.53074	0.102057	-0.52	0.171	down	0.00527	**
W010	S18	937174-76-0	GSK690693	Akt	PI3K/Akt/mTOR	72	6.18827	0.201358	75	4.84372	0.197347	-1.34	0.217	down	1.27e-05	***	35	3.7666	0.223628	35	4.2887	0.223726	0.52	0.138	up	0.843
W009	S02	345627-80-7	SNS-032 (BMS-387032)	CDK	Cell Cycle	70	5.61374	0.282208	27	4.40653	0.35281	-1.21	0.216	down	0.00124	**	43	2.95344	0.173488	16	2.41562	0.284409	-0.54	0.183	down	1
W003	S15	53123-88-9	Rapamycin (Sirolimus)	Autophagy,mTOR	PI3K/Akt/mTOR	71	5.72428	0.200034	87	4.49559	0.184649	-1.23	0.215	down	3.04e-06	***	52	3.72153	0.22339	59	2.59556	0.216794	-1.13	0.304	down	1.08e-05	***	+
W066	S23	936091-14-4	TG101209	JAK,FLT3,c-RET	JAK/STAT	153	4.79897	0.139538	122	3.7689	0.153455	-1.03	0.215	down	7.15e-07	***	112	2.66529	0.119406	91	2.58074	0.132469	-0.08	0.03	down	1
W022	S02	64461-82-1	Tizanidine HCl	Adrenergic Receptor	Neuronal Signaling	82	4.90539	0.157464	59	3.85796	0.179754	-1.05	0.214	down	1.51e-05	***	53	3.33932	0.164037	39	3.35101	0.188156	0.01	0.003	up	1
W014	S11	138112-76-2	Agomelatine	5-HT Receptor	Neuronal Signaling	93	5.70012	0.207493	42	4.47531	0.272579	-1.22	0.214	down	0.000115	***	27	3.55388	0.252235	15	3.05859	0.334857	-0.5	0.141	down	1					only 2 Cherry+ fish - one was stumpy and sick
W001	S05	319460-85-0	Axitinib	c-Kit,VEGFR,PDGFR	Protein Tyrosine Kinase	81	5.62068	0.237063	71	4.42276	0.246677	-1.2	0.213	down	4.36e-05	***	41	4.96178	0.284531	46	3.21742	0.269968	-1.74	0.351	down	2.61e-05	***
W074	S05	79183-19-0	Apoptosis Activator 2	Caspase	Apoptosis	113	5.5452	0.208005	116	4.36947	0.20643	-1.18	0.213	down	5.5e-06	***	112	3.21945	0.157682	149	2.37698	0.139679	-0.84	0.261	down	0.000206	***
W004	S15	763113-22-0	Olaparib (AZD2281, Ku-0059436)	PARP	DNA Damage	115	4.20035	0.0829711	39	3.30949	0.142477	-0.89	0.212	down	3.93e-07	***	45	3.38523	0.197078	23	2.81107	0.236769	-0.57	0.168	down	0.036	*
W077	S12	1243243-89-1	Wnt-C59 (C59)	Wnt/beta-catenin	Stem Cells & Wnt	89	5.36708	0.183733	62	4.22729	0.22007	-1.14	0.212	down	0.000968	***	95	2.58714	0.134029	74	2.43688	0.149055	-0.15	0.058	down	1		+	+		sporadic Rhodopsin mislocalization in cell body
W043	S11	1056634-68-4	CYT387	JAK	JAK/STAT	60	4.75467	0.199636	55	3.75582	0.208513	-1	0.21	down	0.00756	**	53	4.33436	0.282768	48	5.48042	0.29345	1.15	0.265	up	0.0276	*		+		Rhodopsin mislocalization in inner segment
W044	S16	989-51-5	(-)-Epigallocatechin Gallate	Others	Others	43	5.74672	0.261882	28	4.55005	0.3176	-1.2	0.209	down	0.0221	*	29	4.07288	0.301518	35	3.09739	0.278267	-0.98	0.241	down	0.128
W077	S15	1240299-33-5	AZD3514	Androgen Receptor	Endocrinology & Hormones	89	5.36708	0.183733	84	4.24864	0.18911	-1.12	0.209	down	0.00037	***	95	2.58714	0.134029	102	2.38676	0.130115	-0.2	0.077	down	1
W023	S06	252916-29-3	TSU-68 (SU6668, Orantinib)	VEGFR,PDGFR,FGFR	Protein Tyrosine Kinase	71	4.60069	0.16256	55	3.64546	0.175973	-0.96	0.209	down	5.99e-06	***	53	3.35161	0.160369	47	3.4241	0.169393	0.07	0.021	up	1
W065	S13	869901-69-9	MK-2048	Integrase	Microbiology	90	4.80744	0.153259	104	3.80452	0.142571	-1	0.208	down	1.33e-05	***	102	3.15903	0.124143	83	3.62744	0.137576	0.47	0.149	up	0.0795
W027	S24	103-16-2	Monobenzone	Others	Others	60	5.09478	0.225814	3	4.03252	0.835739	-1.06	0.208	down	0.844		51	3.1298	0.167994	4	1.5855	0.599858	-1.54	0.492	down	0.224					all rods look sick and stumpy; no measurable Cherry stripes
W067	S13	1257704-57-6	CEP-33779	JAK	JAK/STAT	105	5.13381	0.171629	54	4.06656	0.23585	-1.07	0.208	down	0.00139	**	110	2.87613	0.121127	66	3.05799	0.155463	0.18	0.063	up	1
W025	S25	852475-26-4	MC1568	HDAC	Cytoskeletal Signaling	59	4.74559	0.152212	55	3.762	0.15765	-0.98	0.207	down	9.33e-05	***	59	3.23272	0.160459	35	2.60154	0.192833	-0.63	0.195	down	0.0239	*
W048	S15	3681-99-0	Puerarin	Others	Others	51	7.40829	1.00542	22	5.87393	1.52951	-1.53	0.207	down	1		38	7.21011	1.22297	24	2.45921	1.53888	-4.75	0.659	down	0.188		+
W074	S10	163252-36-6	Clevudine	Others	Others	113	5.5452	0.208005	78	4.39315	0.235771	-1.15	0.207	down	9.25e-05	***	112	3.21945	0.157682	81	2.74073	0.18216	-0.48	0.149	down	0.388
W032	S09	31430-15-6	Flubendazole	Others	Others	68	5.44809	0.176886	65	4.32585	0.180922	-1.12	0.206	down	0.00011	***	42	4.18957	0.285604	71	2.97612	0.252348	-1.21	0.289	down	8.02e-05	***
W055	S09	486-35-1	Daphnetin	DNA/RNA Synthesis	DNA Damage	90	5.86211	0.23303	76	4.66145	0.253587	-1.2	0.205	down	0.0049	**	87	2.9386	0.140035	54	2.42131	0.176983	-0.52	0.177	down	0.122		+			OS disintergrating
W006	S09	414864-00-9	Belinostat (PXD101)	HDAC	Epigenetics	35	4.28429	0.158737	64	3.40891	0.117388	-0.88	0.205	down	6.48e-05	***	34	2.49553	0.205863	40	2.87496	0.191012	0.38	0.152	up	1
W078	S32	130370-60-4	Batimastat (BB-94)	MMP	Proteases	81	4.8501	0.192673	73	3.86211	0.203073	-0.99	0.204	down	0.00463	**	44	3.33991	0.20959	23	2.22799	0.281526	-1.11	0.332	down	0.0132	*
W006	S10	160003-66-7	Iniparib (BSI-201)	PARP	DNA Damage	35	4.28429	0.158737	47	3.41298	0.136982	-0.87	0.203	down	0.00013	***	34	2.49553	0.205863	19	2.03414	0.274597	-0.46	0.184	down	1				+	rods dying; retina looks sick; lens is odd
W072	S15	137975-06-5	Mozavaptan	Vasopressin Receptor	GPCR & G Protein	119	5.67907	0.161413	114	4.53335	0.16469	-1.15	0.202	down	3.59e-06	***	114	3.09328	0.117019	92	2.98197	0.129932	-0.11	0.036	down	1
W038	S21	129101-54-8	Rivastigmine Tartrate	AChR	Neuronal Signaling	40	4.54519	0.245631	27	3.62567	0.298068	-0.92	0.202	down	0.267		39	3.58821	0.240135	21	3.41048	0.327248	-0.18	0.05	down	1
W067	S14	1195765-45-7	Dabrafenib (GSK2118436)	Raf	MAPK	105	5.13381	0.171629	113	4.102	0.165934	-1.03	0.201	down	7.75e-05	***	110	2.87613	0.121127	99	2.7749	0.12745	-0.1	0.035	down	1
W030	S15	122795-43-1	Gadodiamide	Others	Others	60	4.6938	0.216214	40	3.7574	0.242541	-0.94	0.2	down	0.00219	**	50	2.95018	0.177933	34	2.72521	0.2138	-0.22	0.075	down	1
W077	S21	1380288-87-8	EPZ5676	Histone Methyltransferase	Epigenetics	89	5.36708	0.183733	91	4.30014	0.181714	-1.07	0.199	down	0.000537	***	95	2.58714	0.134029	78	2.61769	0.14574	0.03	0.012	up	1
W060	S15	1197160-78-3	PF-05212384 (PKI-587)	mTOR,PI3K	PI3K/Akt/mTOR	117	5.15161	0.180418	103	4.13542	0.186395	-1.02	0.198	down	4.35e-07	***	113	2.31406	0.0922423	91	2.29148	0.102789	-0.02	0.009	down	1
W070	S03	61350-00-3	VU 0364770	GluR	Neuronal Signaling	106	4.81899	0.173892	92	3.87235	0.183991	-0.95	0.197	down	0.00019	***	105	3.20648	0.108908	98	2.71644	0.11273	-0.49	0.153	down	0.0106	*				most rods located close to rim
W044	S26	166518-60-1	Avasimibe	P450 (e.g. CYP17)	Metabolism	43	5.74672	0.261882	55	4.61956	0.234841	-1.13	0.197	down	0.00698	**	29	4.07288	0.301518	39	3.38655	0.265088	-0.69	0.169	down	0.694
W030	S06	50-24-8	Prednisolone	Others	Others	60	4.6938	0.216214	41	3.77044	0.24056	-0.92	0.196	down	0.00228	**	50	2.95018	0.177933	37	2.90715	0.205406	-0.04	0.014	down	1					rods look sick
W050	S11	31677-93-7	Amfebutamone HCl	Dopamine Receptor,AChR	Neuronal Signaling	39	4.90675	0.244776	46	3.94895	0.225805	-0.96	0.196	down	0.0443	*	28	3.24121	0.288758	31	3.56413	0.27443	0.32	0.099	up	1
W004	S04	162635-04-3	Temsirolimus (CCI-779, NSC 683864)	mTOR	PI3K/Akt/mTOR	115	4.20035	0.0829711	97	3.38052	0.090342	-0.82	0.195	down	2.1e-10	***	45	3.38523	0.197078	42	1.99745	0.199856	-1.39	0.411	down	7.4e-12	***
W072	S14	931398-72-0	IOX2	HIF	Angiogenesis	119	5.67907	0.161413	113	4.57218	0.165383	-1.11	0.195	down	8.14e-06	***	114	3.09328	0.117019	100	2.91031	0.124722	-0.18	0.058	down	1		+
W036	S04	697761-98-1	Elvitegravir (GS-9137, JTK-303)	Integrase	Microbiology	76	5.5165	0.20629	58	4.44806	0.224675	-1.07	0.194	down	0.000223	***	51	3.84562	0.248402	47	4.07936	0.254445	0.23	0.06	up	1
W014	S06	362-07-2	2-Methoxyestradiol (2-MeOE2)	HIF	Angiogenesis	93	5.70012	0.207493	57	4.59727	0.241446	-1.1	0.193	down	0.000112	***	27	3.55388	0.252235	20	3.74109	0.290133	0.19	0.053	up	1
W031	S03	79-57-2	Oxytetracycline (Terramycin)	Others	Others	78	4.98836	0.213608	87	4.0266	0.208097	-0.96	0.192	down	0.000531	***	81	2.81296	0.115492	80	2.64946	0.116211	-0.16	0.057	down	1
W027	S11	1397-89-3	Amphotericin B	Others	Others	60	5.09478	0.225814	50	4.11809	0.240428	-0.98	0.192	down	0.00559	**	51	3.1298	0.167994	35	3.30543	0.202789	0.18	0.058	up	1
W006	S12	783355-60-2	PCI-24781 (Abexinostat)	HDAC	Cytoskeletal Signaling	35	4.28429	0.158737	20	3.4685	0.20999	-0.82	0.191	down	0.00582	**	34	2.49553	0.205863	25	3.40654	0.238731	0.91	0.365	up	0.0302	*			+	no new rods at rim; rods look unhealthy
W031	S09	29767-20-2	Teniposide	Others	Others	78	4.98836	0.213608	87	4.03667	0.206873	-0.95	0.19	down	0.000544	***	81	2.81296	0.115492	65	2.52782	0.128925	-0.29	0.103	down	1
W024	S13	238750-77-1	Tosedostat (CHR2797)	Aminopeptidase	Metabolism	68	5.98702	0.199966	72	4.85552	0.19459	-1.13	0.189	down	0.000305	***	68	2.65392	0.148863	56	3.41692	0.163543	0.76	0.286	up	0.00679	**	+
W036	S12	94055-76-2	Suplatast Tosylate	Others	Others	76	5.5165	0.20629	52	4.47257	0.232637	-1.04	0.189	down	0.000567	***	51	3.84562	0.248402	44	3.05708	0.259306	-0.79	0.205	down	0.0425	*
W020	S09	99614-01-4	Ondansetron HCl	5-HT Receptor	Neuronal Signaling	63	6.52204	0.211181	64	5.29403	0.20965	-1.23	0.189	down	0.000147	***	33	4.24232	0.247498	36	3.35092	0.237784	-0.89	0.21	down	0.103
W020	S16	3056-17-5	Stavudine (d4T)	Reverse Transcriptase	Microbiology	63	6.52204	0.211181	47	5.29447	0.241066	-1.23	0.189	down	0.000571	***	33	4.24232	0.247498	25	3.41018	0.282401	-0.83	0.196	down	0.23
W067	S03	155270-99-8	Istradefylline	Others	Others	105	5.13381	0.171629	87	4.16717	0.187447	-0.97	0.189	down	0.000745	***	110	2.87613	0.121127	93	2.93237	0.131346	0.06	0.021	up	1
W010	S22	35943-35-2	Triciribine	Akt	PI3K/Akt/mTOR	72	6.18827	0.201358	80	5.01853	0.191137	-1.17	0.189	down	0.000157	***	35	3.7666	0.223628	36	3.46626	0.22048	-0.3	0.08	down	1
W025	S11	74150-27-9	Pimobendan	PDE	Metabolism	59	4.74559	0.152212	41	3.8561	0.182592	-0.89	0.188	down	0.00201	**	59	3.23272	0.160459	38	2.70285	0.18713	-0.53	0.164	down	0.053					rods dying
W032	S07	83905-01-5	Azithromycin	Autophagy	Ubiquitin	68	5.44809	0.176886	61	4.4277	0.186759	-1.02	0.187	down	0.000801	***	42	4.18957	0.285604	35	3.42026	0.301138	-0.77	0.184	down	0.0876
W038	S06	127294-70-6	Balofloxacin	Others	Others	40	4.54519	0.245631	56	3.69654	0.207987	-0.85	0.187	down	0.142		39	3.58821	0.240135	38	3.53421	0.243274	-0.05	0.014	down	1
W025	S09	461432-26-8	Dapagliflozin	SGLT	GPCR & G Protein	59	4.74559	0.152212	62	3.86065	0.148484	-0.88	0.185	down	0.000379	***	59	3.23272	0.160459	46	2.50439	0.173756	-0.73	0.226	down	0.00173	**
W056	S14	25122-46-7	Clobetasol propionate	Others	Others	107	4.85113	0.278504	94	3.9593	0.286754	-0.89	0.183	down	0.00895	**	98	3.38674	0.150075	85	3.90725	0.160455	0.52	0.154	up	0.0871
W050	S16	21462-39-5	Clindamycin HCl	Others	Others	39	4.90675	0.244776	33	4.00599	0.265672	-0.9	0.183	down	0.131		28	3.24121	0.288758	31	3.63774	0.27443	0.4	0.123	up	1
W016	S15	73963-72-1	Cilostazol	PDE	Metabolism	69	4.39666	0.158728	79	3.60679	0.148967	-0.79	0.18	down	0.00199	**	28	3.41504	0.208039	29	2.98828	0.204421	-0.43	0.126	down	0.846
W008	S15	3544-24-9	INO-1001	PARP	DNA Damage	92	6.7413	0.154279	81	5.53444	0.164422	-1.21	0.179	down	7.8e-07	***	33	4.0597	0.216644	35	2.73057	0.210363	-1.33	0.328	down	0.000129	***
W036	S18	64887-14-5	Urapidil HCl	5-HT Receptor	Neuronal Signaling	76	5.5165	0.20629	46	4.52564	0.242954	-0.99	0.179	down	0.00218	**	51	3.84562	0.248402	43	3.26525	0.261442	-0.58	0.151	down	0.236
W078	S18	418805-02-4	PYR-41	E1 Activating	Ubiquitin	81	4.8501	0.192673	71	3.97701	0.205371	-0.87	0.179	down	0.0208	*	44	3.33991	0.20959	22	2.84007	0.286311	-0.5	0.15	down	0.834
W022	S03	97240-79-4	Topiramate	Carbonic Anhydrase	Metabolism	82	4.90539	0.157464	70	4.02225	0.16836	-0.88	0.179	down	0.000221	***	53	3.33932	0.164037	35	3.31473	0.198557	-0.02	0.006	down	1		+
W032	S19	70458-95-6	Pefloxacin Mesylate	Others	Others	68	5.44809	0.176886	59	4.47525	0.189898	-0.97	0.178	down	0.0016	**	42	4.18957	0.285604	39	3.06325	0.291805	-1.13	0.27	down	0.00211	**
W032	S08	54029-12-8	Albendazole Oxide	Others	Others	68	5.44809	0.176886	63	4.48222	0.183771	-0.97	0.178	down	0.00153	**	42	4.18957	0.285604	53	3.64172	0.268957	-0.55	0.131	down	0.217
W011	S09	1213269-23-8	WZ4002	EGFR	Protein Tyrosine Kinase	74	5.79135	0.165379	45	4.758	0.212076	-1.03	0.178	down	0.000487	***	34	2.61088	0.166099	21	2.59143	0.211347	-0.02	0.008	down	1		+
W024	S07	745-65-3	Alprostadil	Others	Others	68	5.98702	0.199966	80	4.92457	0.18515	-1.06	0.177	down	0.000526	***	68	2.65392	0.148863	35	3.53166	0.206078	0.88	0.332	up	0.00679	**
W068	S13	507475-17-4	TPCA-1	IκB/IKK	NF-κB	104	4.86927	0.157607	90	4.007	0.169422	-0.86	0.177	down	0.00117	**	91	3.00825	0.138651	92	3.2564	0.137896	0.25	0.083	up	0.818				+	new rods fill rim, no/small proliferative zone
W063	S20	845714-00-3	PHA-767491	CDK	Cell Cycle	103	5.52659	0.160388	107	4.55949	0.157388	-0.97	0.176	down	0.000132	***	97	3.0463	0.113986	101	2.7013	0.111706	-0.35	0.115	down	0.123
W077	S04	1159824-67-5	CZC24832	PI3K	PI3K/Akt/mTOR	89	5.36708	0.183733	68	4.42785	0.210148	-0.94	0.175	down	0.00758	**	95	2.58714	0.134029	84	2.3089	0.141145	-0.28	0.108	down	1
W024	S14	1349796-36-6	SAR245409 (XL765)	PI3K,mTOR	PI3K/Akt/mTOR	68	5.98702	0.199966	59	4.9461	0.213548	-1.04	0.174	down	0.00223	**	68	2.65392	0.148863	53	3.33916	0.168305	0.69	0.26	up	0.0245	*				many stumpy rods
W054	S16	103980-44-5	Ceftiofur HCl	Others	Others	86	5.38929	0.209965	96	4.45083	0.198847	-0.94	0.174	down	0.0121	*	93	3.48992	0.19278	97	2.79216	0.189086	-0.7	0.201	down	0.0749
W072	S07	133053-19-7	Go 6983	PKC	TGF-beta/Smad	119	5.67907	0.161413	74	4.69259	0.203161	-0.99	0.174	down	0.000569	***	114	3.09328	0.117019	72	2.97121	0.146704	-0.12	0.039	down	1
W028	S03	163222-33-1	Ezetimibe	Others	Others	75	4.60907	0.168881	66	3.80788	0.180028	-0.8	0.174	down	0.0199	*	59	3.14516	0.173468	55	3.56675	0.179006	0.42	0.134	up	1
W078	S10	220036-08-8	NU6027	CDK	Cell Cycle	81	4.8501	0.192673	73	4.00736	0.202975	-0.84	0.173	down	0.0258	*	44	3.33991	0.20959	21	4.02533	0.292792	0.69	0.207	up	0.409		+
W063	S24	878739-06-1	AZ 628	Raf	MAPK	103	5.52659	0.160388	93	4.57807	0.168556	-0.95	0.172	down	0.000335	***	97	3.0463	0.113986	116	2.40079	0.104233	-0.65	0.213	down	0.000287	***
W014	S04	75607-67-9	Fludarabine Phosphate	DNA/RNA Synthesis	DNA Damage	93	5.70012	0.207493	46	4.71942	0.260373	-0.98	0.172	down	0.00204	**	27	3.55388	0.252235	35	3.72559	0.223778	0.17	0.048	up	1
W065	S04	452342-67-5	GW788388	TGF-beta/Smad	TGF-beta/Smad	90	4.80744	0.153259	92	3.98522	0.151584	-0.82	0.171	down	0.000956	***	102	3.15903	0.124143	94	2.97824	0.129312	-0.18	0.057	down	0.697
W016	S09	51333-22-3	Budesonide	Others	Others	69	4.39666	0.158728	88	3.64794	0.141608	-0.75	0.171	down	0.00275	**	28	3.41504	0.208039	40	3.77425	0.174058	0.36	0.105	up	0.846		+
W027	S06	76-25-5	Triamcinolone Acetonide	Others	Others	60	5.09478	0.225814	49	4.22538	0.242413	-0.87	0.171	down	0.0232	*	51	3.1298	0.167994	49	3.34082	0.171388	0.21	0.067	up	1
W032	S16	486-66-8	Daidzein	Others	Others	68	5.44809	0.176886	62	4.53097	0.185247	-0.92	0.169	down	0.00274	**	42	4.18957	0.285604	60	3.07301	0.261195	-1.12	0.267	down	0.00057	***
W054	S15	834-28-6	Phenformin HCl	AMPK	PI3K/Akt/mTOR	86	5.38929	0.209965	87	4.48408	0.208819	-0.91	0.169	down	0.0211	*	93	3.48992	0.19278	94	3.83848	0.191858	0.35	0.1	up	1
W003	S10	641571-10-0	Nilotinib (AMN-107)	Bcr-Abl	Angiogenesis	71	5.72428	0.200034	90	4.76452	0.182532	-0.96	0.168	down	0.00048	***	52	3.72153	0.22339	45	2.71367	0.232989	-1.01	0.271	down	0.000317	***				only 2 Cherry+ fish; images 1 & 2 from same animal
W061	S03	52214-84-3	Ciprofibrate	PPAR	DNA Damage	145	5.709	0.19723	95	4.75242	0.225003	-0.96	0.168	down	0.000245	***	124	2.99805	0.113142	98	2.95357	0.127269	-0.04	0.013	down	0.794
W077	S09	1380316-03-9	EPZ004777 HCl	Histone Methyltransferase	Epigenetics	89	5.36708	0.183733	91	4.46829	0.181712	-0.9	0.168	down	0.00647	**	95	2.58714	0.134029	99	2.5867	0.131727	0	0	down	1
W072	S11	22978-25-2	GW9662	PPAR	DNA Damage	119	5.67907	0.161413	134	4.72843	0.152477	-0.95	0.167	down	8.62e-05	***	114	3.09328	0.117019	90	3.23311	0.131345	0.14	0.045	up	1
W061	S10	959122-11-3	A922500	Transferase	Metabolism	145	5.709	0.19723	92	4.76059	0.226943	-0.95	0.166	down	0.000266	***	124	2.99805	0.113142	98	2.84521	0.127269	-0.15	0.05	down	0.739
W010	S16	331771-20-1	ZM 447439	Aurora Kinase	Cell Cycle	72	6.18827	0.201358	73	5.16073	0.199964	-1.03	0.166	down	0.00161	**	35	3.7666	0.223628	38	3.48873	0.21483	-0.28	0.074	down	1
W015	S13	918504-65-1	Vemurafenib (PLX4032, RG7204)	Raf	MAPK	45	3.63971	0.242047	43	3.03519	0.244188	-0.6	0.165	down	0.121		18	3.24407	0.255176	24	2.7331	0.227546	-0.51	0.157	down	0.897					only 2 Cherry+ fish
W072	S04	355025-13-7	Ki16198	LPA Receptor	GPCR & G Protein	119	5.67907	0.161413	112	4.74466	0.166092	-0.93	0.164	down	0.000233	***	114	3.09328	0.117019	101	2.94862	0.124118	-0.14	0.045	down	1
W071	S09	607742-69-8	SB742457	5-HT Receptor	Neuronal Signaling	104	4.47272	0.171044	47	3.74131	0.251089	-0.73	0.163	down	0.0931		114	2.68144	0.0975884	42	3.11537	0.15865	0.43	0.16	up	0.178					rods stumpy and dying
W036	S10	869288-64-2	PF-573228	FAK	Angiogenesis	76	5.5165	0.20629	36	4.61842	0.266303	-0.9	0.163	down	0.0198	*	51	3.84562	0.248402	25	3.13288	0.31337	-0.71	0.185	down	0.236
W021	S11	19237-84-4	Prazosin HCl	Others	Others	76	4.14139	0.153177	66	3.47175	0.164277	-0.67	0.162	down	0.0331	*	47	2.95164	0.181258	37	2.81879	0.194372	-0.13	0.044	down	1		+
W003	S09	857876-30-3	Motesanib Diphosphate (AMG-706)	VEGFR,PDGFR,c-Kit	Protein Tyrosine Kinase	71	5.72428	0.200034	76	4.80853	0.194962	-0.92	0.161	down	0.00166	**	52	3.72153	0.22339	53	3.41388	0.222715	-0.31	0.083	down	0.216
W008	S14	781661-94-7	YM155 (Sepantronium Bromide)	Survivin	Apoptosis	92	6.7413	0.154279	76	5.66461	0.169744	-1.08	0.16	down	2.14e-05	***	33	4.0597	0.216644	28	3.37893	0.235193	-0.68	0.168	down	0.2
W055	S10	81103-11-9	Clarithromycin	P450 (e.g. CYP17)	Metabolism	90	5.86211	0.23303	105	4.92181	0.215744	-0.94	0.16	down	0.0245	*	87	2.9386	0.140035	95	3.02924	0.1342	0.09	0.031	up	0.635		+
W010	S19	943540-75-8	JNJ-38877605	c-Met	Protein Tyrosine Kinase	72	6.18827	0.201358	78	5.20258	0.193687	-0.99	0.16	down	0.00191	**	35	3.7666	0.223628	40	3.4145	0.209691	-0.35	0.093	down	1
W078	S22	314245-33-5	IU1	DUB	Proteases	81	4.8501	0.192673	71	4.08133	0.205556	-0.77	0.159	down	0.0599		44	3.33991	0.20959	33	2.69718	0.238657	-0.64	0.192	down	0.307
W074	S03	252917-06-9(freebase)	CHIR-99021 (CT99021) HCl	GSK-3	PI3K/Akt/mTOR	113	5.5452	0.208005	90	4.66201	0.22411	-0.88	0.159	down	0.00334	**	112	3.21945	0.157682	98	3.33254	0.167179	0.11	0.034	up	1
W029	S22	797-63-7	Levonorgestrel	Others	Others	52	4.34941	0.277208	48	3.663	0.281419	-0.69	0.159	down	0.0609		72	3.22626	0.13427	43	3.5786	0.173745	0.35	0.108	up	1
W032	S05	64228-81-5	Atracurium Besylate	Others	Others	68	5.44809	0.176886	61	4.59016	0.186759	-0.86	0.158	down	0.00511	**	42	4.18957	0.285604	39	3.53359	0.291562	-0.66	0.158	down	0.16
W077	S25	6384-92-5	NMDA (N-Methyl-D-aspartic acid)	GluR	Neuronal Signaling	89	5.36708	0.183733	111	4.51562	0.164575	-0.85	0.158	down	0.00658	**	95	2.58714	0.134029	109	2.59403	0.126933	0.01	0.004	up	1
W010	S23	956958-53-5	XL147	PI3K	PI3K/Akt/mTOR	72	6.18827	0.201358	70	5.21381	0.204153	-0.97	0.157	down	0.00252	**	35	3.7666	0.223628	35	3.09089	0.223508	-0.68	0.181	down	0.302
W032	S12	474-25-9	Chenodeoxycholic Acid	Others	Others	68	5.44809	0.176886	75	4.60067	0.168429	-0.85	0.156	down	0.00365	**	42	4.18957	0.285604	79	3.10535	0.246195	-1.08	0.258	down	0.000425	***
W061	S02	30299-08-2	Clinofibrate	RAAS	Endocrinology & Hormones	145	5.709	0.19723	99	4.8172	0.221459	-0.89	0.156	down	0.00039	***	124	2.99805	0.113142	94	2.51427	0.129948	-0.48	0.16	down	0.02	*
W067	S04	425637-18-9	Sotrastaurin	PKC	TGF-beta/Smad	105	5.13381	0.171629	110	4.33364	0.168044	-0.8	0.156	down	0.00376	**	110	2.87613	0.121127	85	2.66535	0.137218	-0.21	0.073	down	1
W029	S25	96829-58-2	Orlistat	Others	Others	52	4.34941	0.277208	52	3.66441	0.277232	-0.68	0.156	down	0.0545		72	3.22626	0.13427	46	3.07152	0.167984	-0.15	0.046	down	1
W049	S03	138-52-3	Salicin	Others	Others	50	4.18911	0.199619	38	3.54139	0.224999	-0.65	0.155	down	0.242		38	2.8463	0.251292	37	3.94683	0.254052	1.1	0.386	up	0.00539	**
W078	S29	612487-72-6	AZD1080	GSK-3	PI3K/Akt/mTOR	81	4.8501	0.192673	36	4.0955	0.286059	-0.75	0.155	down	0.269		44	3.33991	0.20959	11	2.11104	0.396767	-1.23	0.368	down	0.0615
W074	S11	366789-02-8	Rivaroxaban	Factor Xa	Metabolism	113	5.5452	0.208005	219	4.69704	0.173429	-0.85	0.153	down	0.00031	***	112	3.21945	0.157682	231	3.26681	0.116959	0.05	0.016	up	1
W067	S01	1029712-80-8	INCB28060	c-Met	Protein Tyrosine Kinase	105	5.13381	0.171629	96	4.35503	0.179054	-0.78	0.152	down	0.00681	**	110	2.87613	0.121127	106	2.52506	0.123327	-0.35	0.122	down	0.312
W046	S02	633-65-8	Berberine HCl	Others	Others	41	5.45517	0.345082	31	4.62899	0.37152	-0.83	0.152	down	0.27		43	3.28084	0.285402	17	3.17232	0.404659	-0.11	0.034	down	1
W077	S08	1174043-16-3	AZD2461	PARP	DNA Damage	89	5.36708	0.183733	92	4.55506	0.18075	-0.81	0.151	down	0.0121	*	95	2.58714	0.134029	120	2.77852	0.122117	0.19	0.073	up	1
W077	S27	188968-51-6	Cilengitide	Integrin	Others	89	5.36708	0.183733	131	4.55213	0.151522	-0.81	0.151	down	0.00673	**	95	2.58714	0.134029	119	2.40812	0.122239	-0.18	0.07	down	1
W077	S19	1152311-62-0	VX-661	CFTR	Transmembrane Transporters	89	5.36708	0.183733	96	4.55575	0.176949	-0.81	0.151	down	0.0121	*	95	2.58714	0.134029	103	2.60891	0.129967	0.02	0.008	up	1
W010	S02	957054-30-7	GDC-0941	PI3K	PI3K/Akt/mTOR	72	6.18827	0.201358	76	5.25585	0.196025	-0.93	0.15	down	0.00252	**	35	3.7666	0.223628	31	3.50864	0.23705	-0.26	0.069	down	1
W020	S14	501-36-0	Resveratrol	Sirtuin,Autophagy	Epigenetics	63	6.52204	0.211181	59	5.53799	0.217436	-0.98	0.15	down	0.00539	**	33	4.24232	0.247498	21	3.94905	0.306989	-0.29	0.068	down	1
W024	S20	1094614-84-2	BIX 02188	MEK	MAPK	68	5.98702	0.199966	55	5.09863	0.220917	-0.89	0.149	down	0.0182	*	68	2.65392	0.148863	60	3.25796	0.158238	0.6	0.226	up	0.0538		+
W027	S02	616-91-1	Acetylcysteine	Others,AChR	Others	60	5.09478	0.225814	62	4.33937	0.223297	-0.76	0.149	down	0.0485	*	51	3.1298	0.167994	54	3.02556	0.163261	-0.1	0.032	down	1
W016	S05	63968-64-9	Artemisinin	Others	Others	69	4.39666	0.158728	79	3.74326	0.148755	-0.65	0.148	down	0.0167	*	28	3.41504	0.208039	35	3.33971	0.186076	-0.08	0.023	down	0.846
W023	S08	864082-47-3	GSK429286A	ROCK	Cell Cycle	71	4.60069	0.16256	77	3.91815	0.15862	-0.68	0.148	down	0.00092	***	53	3.35161	0.160369	55	3.44749	0.157614	0.1	0.03	up	1
W008	S01	905281-76-7	GDC-0879	Raf	MAPK	92	6.7413	0.154279	86	5.74826	0.15957	-0.99	0.147	down	5.37e-05	***	33	4.0597	0.216644	33	2.75303	0.216644	-1.31	0.323	down	0.00022	***
W030	S24	117467-28-4	Cefditoren Pivoxil	Others	Others	60	4.6938	0.216214	18	4.00588	0.323196	-0.69	0.147	down	0.366		50	2.95018	0.177933	15	1.88622	0.320379	-1.06	0.359	down	0.0603					only 1 good fish for images
W022	S10	68291-97-4	Zonisamide	Others	Others	82	4.90539	0.157464	77	4.18512	0.161371	-0.72	0.147	down	0.00374	**	53	3.33932	0.164037	38	3.4514	0.19051	0.11	0.033	up	1		+
W077	S03	1260251-31-7	Birinapant	IAP	Apoptosis	89	5.36708	0.183733	116	4.58489	0.161007	-0.78	0.145	down	0.0121	*	95	2.58714	0.134029	125	3.05115	0.119999	0.46	0.178	up	0.0725
W024	S05	78110-38-0	Aztreonam	Others	Others	68	5.98702	0.199966	52	5.12041	0.226399	-0.87	0.145	down	0.024	*	68	2.65392	0.148863	34	3.16511	0.209088	0.51	0.192	up	0.223		+
W008	S24	133550-30-8	AG-490 (Tyrphostin B42)	JAK,EGFR	Protein Tyrosine Kinase	92	6.7413	0.154279	75	5.76813	0.170872	-0.97	0.144	down	0.000142	***	33	4.0597	0.216644	46	3.59978	0.183495	-0.46	0.113	down	0.526
W031	S06	70-00-8	Trifluridine	Others	Others	78	4.98836	0.213608	85	4.27078	0.208191	-0.72	0.144	down	0.0253	*	81	2.81296	0.115492	68	2.62662	0.126049	-0.19	0.068	down	1
W055	S08	5451-09-2	5-Aminolevulinic acid HCl	Others	Others	90	5.86211	0.23303	94	5.02234	0.228018	-0.84	0.143	down	0.07		87	2.9386	0.140035	65	2.67048	0.161392	-0.27	0.092	down	0.407		+
W072	S06	2226-96-2	Tempol	Others	Others	119	5.67907	0.161413	97	4.87331	0.178052	-0.81	0.143	down	0.00253	**	114	3.09328	0.117019	94	2.81583	0.128556	-0.28	0.091	down	0.957
W026	S20	106266-06-2	Risperidone	5-HT Receptor	Neuronal Signaling	66	4.60348	0.182364	34	3.93912	0.254081	-0.66	0.143	down	0.471		42	2.90071	0.17314	44	2.59636	0.169159	-0.3	0.103	down	1		+			rods dying
W020	S10	28721-07-5	Oxcarbazepine	Sodium Channel	Transmembrane Transporters	63	6.52204	0.211181	68	5.59066	0.204104	-0.93	0.143	down	0.00609	**	33	4.24232	0.247498	34	4.30435	0.244071	0.06	0.014	up	1
W068	S03	184025-18-1	Ciproxifan	Histamine Receptor	Neuronal Signaling	104	4.86927	0.157607	69	4.17812	0.193494	-0.69	0.142	down	0.0225	*	91	3.00825	0.138651	98	1.98033	0.133608	-1.03	0.342	down	5.62e-07	***	+
W049	S14	568-73-0	Tanshinone I	Others	Others	50	4.18911	0.199619	42	3.60131	0.215257	-0.59	0.141	down	0.328		38	2.8463	0.251292	29	2.81624	0.280441	-0.03	0.011	down	1
W046	S04	331-39-5	Caffeic Acid	Others	Others	41	5.45517	0.345082	22	4.68968	0.411739	-0.77	0.141	down	0.605		43	3.28084	0.285402	18	3.16532	0.394997	-0.12	0.037	down	1			+		sick, stumpy rods with rhodopsin mislocalization
W015	S10	1146699-66-2	Avagacestat (BMS-708163)	Gamma-secretase,Beta Amyloid	Proteases	45	3.63971	0.242047	14	3.13382	0.34679	-0.51	0.14	down	1		18	3.24407	0.255176	6	1.84774	0.432468	-1.4	0.432	down	0.0502				+	ectopic rods at rim, very small proliferative zone; only 1 fish
W032	S22	33286-22-5	Diltiazem HCl	Others	Others	68	5.44809	0.176886	66	4.68606	0.179546	-0.76	0.139	down	0.0125	*	42	4.18957	0.285604	39	3.30313	0.29162	-0.89	0.212	down	0.0303	*
W025	S03	402957-28-2	Telaprevir (VX-950)	HCV Protease	Proteases	59	4.74559	0.152212	67	4.08179	0.142836	-0.66	0.139	down	0.0147	*	59	3.23272	0.160459	55	2.82541	0.164065	-0.41	0.127	down	0.118
W054	S05	4460-86-0	Asaraldehyde	COX	Neuronal Signaling	86	5.38929	0.209965	96	4.63581	0.198853	-0.75	0.139	down	0.0789		93	3.48992	0.19278	103	3.06329	0.184128	-0.43	0.123	down	0.935
W061	S05	1051375-16-6	Dolutegravir (GSK1349572)	Integrase	Microbiology	145	5.709	0.19723	90	4.92869	0.229218	-0.78	0.137	down	0.00233	**	124	2.99805	0.113142	102	2.67048	0.124748	-0.33	0.11	down	0.155
W041	S05	163253-35-8	Sitafloxacin Hydrate	Others	Others	42	5.183	0.30341	43	4.4695	0.29949	-0.71	0.137	down	0.54		32	4.06175	0.30538	23	3.99661	0.358561	-0.07	0.017	down	1
W004	S11	209783-80-2	Entinostat (MS-275)	HDAC	Epigenetics	115	4.20035	0.0829711	45	3.62733	0.132638	-0.57	0.136	down	0.000999	***	45	3.38523	0.197078	26	2.64083	0.227888	-0.74	0.219	down	0.00408	**
W036	S05	376348-65-1	Maraviroc	CCR	Microbiology	76	5.5165	0.20629	44	4.76211	0.246933	-0.75	0.136	down	0.0526		51	3.84562	0.248402	37	3.4268	0.273644	-0.42	0.109	down	0.739
W072	S02	952021-60-2	PF-477736	Chk	Cell Cycle	119	5.67907	0.161413	78	4.91395	0.197934	-0.77	0.136	down	0.00697	**	114	3.09328	0.117019	76	3.10179	0.142701	0.01	0.003	up	1
W050	S10	665-66-7	Amantadine HCl	Dopamine Receptor	Neuronal Signaling	39	4.90675	0.244776	28	4.24347	0.288269	-0.66	0.135	down	0.773		28	3.24121	0.288758	28	3.10854	0.288758	-0.13	0.04	down	1
W032	S20	392-17-7	Metoprolol Tartrate	Adrenergic Receptor	Neuronal Signaling	68	5.44809	0.176886	58	4.72172	0.191529	-0.73	0.134	down	0.016	*	42	4.18957	0.285604	47	2.57787	0.277917	-1.61	0.384	down	5.02e-07	***
W036	S07	58-14-0	Pyrimethamine	DHFR	Metabolism	76	5.5165	0.20629	35	4.78082	0.269196	-0.74	0.134	down	0.0944		51	3.84562	0.248402	25	2.57059	0.313289	-1.28	0.333	down	0.00125	**				outer segments look bad; lenses are bulging
W031	S14	95635-55-5	Ranolazine	Others	Others	78	4.98836	0.213608	58	4.31356	0.236996	-0.67	0.134	down	0.11		81	2.81296	0.115492	48	2.78063	0.150028	-0.03	0.011	down	1					stripes near rim, but difficult to find stripes in center of eye
W030	S11	129618-40-2	Nevirapine	Reverse Transcriptase	Microbiology	60	4.6938	0.216214	59	4.06287	0.217339	-0.63	0.134	down	0.0637		50	2.95018	0.177933	52	2.87292	0.175424	-0.08	0.027	down	1
W020	S15	119302-91-9	Rocuronium Bromide	AChR	Neuronal Signaling	63	6.52204	0.211181	79	5.65693	0.191105	-0.87	0.133	down	0.00843	**	33	4.24232	0.247498	34	4.18454	0.244126	-0.06	0.014	down	1
W008	S25	879085-55-9	Vismodegib (GDC-0449)	Hedgehog/Smoothened	Stem Cells & Wnt	92	6.7413	0.154279	93	5.84839	0.153448	-0.89	0.132	down	0.000203	***	33	4.0597	0.216644	38	3.34263	0.201888	-0.72	0.177	down	0.121
W025	S17	936727-05-8	VX-809 (Lumacaftor)	CFTR	Transmembrane Transporters	59	4.74559	0.152212	30	4.12867	0.213459	-0.62	0.131	down	0.168		59	3.23272	0.160459	31	2.53747	0.199789	-0.7	0.217	down	0.0142	*				outer segments degenerating, rods dying
W065	S12	1256580-46-7	Alectinib (CH5424802)	ALK	Protein Tyrosine Kinase	90	4.80744	0.153259	105	4.17914	0.14189	-0.63	0.131	down	0.0158	*	102	3.15903	0.124143	84	2.9085	0.136756	-0.25	0.079	down	0.697
W059	S16	780757-88-2	ICG-001	Wnt/beta-catenin	Stem Cells & Wnt	112	4.78518	0.167199	116	4.16836	0.164291	-0.62	0.13	down	0.085		82	3.4822	0.127075	89	2.707	0.121976	-0.78	0.224	down	9.7e-05	***
W055	S16	7081-44-9	Cloxacillin Sodium	Others	Others	90	5.86211	0.23303	85	5.10588	0.239786	-0.76	0.13	down	0.142		87	2.9386	0.140035	77	2.16991	0.148597	-0.77	0.262	down	0.0016	**
W077	S28	N/A	SGC 0946	Histone Methyltransferase	Epigenetics	89	5.36708	0.183733	64	4.67031	0.216617	-0.7	0.13	down	0.0845		95	2.58714	0.134029	68	2.1259	0.154661	-0.46	0.178	down	0.223					sick photoreceptors
W074	S09	51460-26-5	Carbazochrome sodium sulfonate (AC-17)	Others	Others	113	5.5452	0.208005	117	4.82729	0.205837	-0.72	0.13	down	0.0155	*	112	3.21945	0.157682	100	2.78822	0.165769	-0.43	0.134	down	0.443
W031	S07	320-67-2	Azacitidine	DNA Methyltransferase	DNA Damage	78	4.98836	0.213608	65	4.34103	0.22597	-0.65	0.13	down	0.11		81	2.81296	0.115492	57	2.89161	0.137675	0.08	0.028	up	1
W022	S13	1158838-45-9	Aurora A Inhibitor I	Aurora Kinase	Cell Cycle	82	4.90539	0.157464	93	4.26685	0.15086	-0.64	0.13	down	0.00973	**	53	3.33932	0.164037	43	3.57837	0.180432	0.24	0.072	up	1
W047	S20	519-02-8	(+)-Matrine	Opioid Receptor	Neuronal Signaling	46	5.39022	0.244065	26	4.68538	0.324637	-0.7	0.13	down	1		26	3.00431	0.304552	24	3.19239	0.316743	0.19	0.063	up	1		+
W036	S19	15291-75-5	Ginkgolide A	GABA Receptor	Neuronal Signaling	76	5.5165	0.20629	48	4.80519	0.240174	-0.71	0.129	down	0.0595		51	3.84562	0.248402	41	2.85507	0.265603	-0.99	0.257	down	0.00503	**
W068	S11	851723-84-7,950688-14-9(sodiumsalt)	OC000459	GPR	Endocrinology & Hormones	104	4.86927	0.157607	110	4.23736	0.153248	-0.63	0.129	down	0.0202	*	91	3.00825	0.138651	84	2.81933	0.144313	-0.19	0.063	down	0.818
W013	S14	56390-09-1	Epirubicin HCl	Topoisomerase	DNA Damage	49	4.61435	0.213909	70	4.02751	0.190069	-0.59	0.128	down	0.142		37	3.72516	0.220122	43	3.12391	0.20851	-0.6	0.161	down	0.147
W054	S12	103-84-4	Acetanilide	Others	Others	86	5.38929	0.209965	100	4.70262	0.194879	-0.69	0.128	down	0.127		93	3.48992	0.19278	99	3.10036	0.187334	-0.39	0.112	down	1					debris
W063	S07	208260-29-1	ZM 336372	Raf	MAPK	103	5.52659	0.160388	110	4.83007	0.15531	-0.7	0.127	down	0.0111	*	97	3.0463	0.113986	102	2.56991	0.111157	-0.48	0.158	down	0.0166	*
W044	S05	332012-40-5	Telatinib	VEGFR,PDGFR,c-Kit	Protein Tyrosine Kinase	43	5.74672	0.261882	38	5.01395	0.27616	-0.73	0.127	down	0.329		29	4.07288	0.301518	49	3.20027	0.241902	-0.87	0.214	down	0.163					sick retinas
W019	S10	122841-12-7	Cefoselis Sulfate	Others	Others	39	5.25817	0.254378	39	4.58425	0.252998	-0.67	0.127	down	0.131		34	3.03333	0.225447	26	2.48887	0.247745	-0.54	0.178	down	0.48
W029	S19	446-86-6	Azathioprine	Others	Others	52	4.34941	0.277208	76	3.79767	0.261545	-0.55	0.126	down	0.133		72	3.22626	0.13427	104	3.08712	0.11172	-0.14	0.043	down	1
W074	S02	405060-95-9	Salubrinal	Others	Others	113	5.5452	0.208005	97	4.84847	0.218502	-0.7	0.126	down	0.0291	*	112	3.21945	0.157682	104	3.49065	0.162839	0.27	0.084	up	1
W030	S03	71125-38-7	Meloxicam	Others	Others	60	4.6938	0.216214	49	4.10621	0.228774	-0.59	0.126	down	0.154		50	2.95018	0.177933	39	3.13286	0.200705	0.18	0.061	up	1
W019	S02	958852-01-2	GSK1059615	PI3K,mTOR	PI3K/Akt/mTOR	39	5.25817	0.254378	31	4.59902	0.278709	-0.66	0.126	down	0.149		34	3.03333	0.225447	21	3.07397	0.272593	0.04	0.013	up	1					only 2 Cherry+ fish
W024	S03	15686-71-2	Cephalexin	Others	Others	68	5.98702	0.199966	44	5.24596	0.244926	-0.74	0.124	down	0.0942		68	2.65392	0.148863	43	3.18232	0.186236	0.53	0.2	up	0.177
W030	S02	83-43-2	Methylprednisolone	Others	Others	60	4.6938	0.216214	54	4.11174	0.222016	-0.58	0.124	down	0.14		50	2.95018	0.177933	51	2.80328	0.176329	-0.15	0.051	down	1
W057	S08	21187-98-4	Gliclazide	Potassium Channel	Transmembrane Transporters	90	6.40656	0.226051	75	5.62995	0.24725	-0.78	0.122	down	0.151		72	3.46611	0.16004	86	2.76157	0.146771	-0.7	0.202	down	0.00936	**
W024	S02	128794-94-5	Mycophenolate Mofetil	Dehydrogenase	Metabolism	68	5.98702	0.199966	50	5.2558	0.23038	-0.73	0.122	down	0.0932		68	2.65392	0.148863	32	3.06238	0.215459	0.41	0.154	up	0.464
W057	S01	72432-03-2	Miglitol	Others	Others	90	6.40656	0.226051	53	5.62186	0.293924	-0.78	0.122	down	0.228		72	3.46611	0.16004	36	3.28195	0.225683	-0.18	0.052	down	1
W008	S07	172732-68-2	Varespladib (LY315920)	Phospholipase (e.g. PLA)	Metabolism	92	6.7413	0.154279	80	5.918	0.165446	-0.82	0.122	down	0.00109	**	33	4.0597	0.216644	20	3.8225	0.278284	-0.24	0.059	down	1
W032	S02	103177-37-3	Pranlukast	Others	Others	68	5.44809	0.176886	84	4.78964	0.15915	-0.66	0.121	down	0.016	*	42	4.18957	0.285604	44	4.01496	0.282439	-0.17	0.041	down	0.557
W053	S01	81110-73-8	Racecadotril	Opioid Receptor	Neuronal Signaling	74	5.36662	0.249698	83	4.71687	0.235772	-0.65	0.121	down	0.76		46	4.20478	0.268929	41	4.57171	0.284855	0.37	0.088	up	1
W060	S14	1310693-92-5	Tubastatin A HCl	HDAC	Epigenetics	117	5.15161	0.180418	112	4.52819	0.182467	-0.62	0.12	down	0.00429	**	113	2.31406	0.0922423	86	2.05555	0.105735	-0.26	0.112	down	0.484
W020	S04	50924-49-7	Mizoribine	DNA/RNA Synthesis	DNA Damage	63	6.52204	0.211181	59	5.73829	0.217428	-0.78	0.12	down	0.0374	*	33	4.24232	0.247498	27	3.67963	0.272265	-0.56	0.132	down	0.697
W059	S08	1374598-80-7	TAK-875	GPR	Endocrinology & Hormones	112	4.78518	0.167199	108	4.21583	0.170267	-0.57	0.119	down	0.153		82	3.4822	0.127075	95	2.72212	0.118061	-0.76	0.218	down	9.7e-05	***
W014	S15	443797-96-4	JNJ-7706621	CDK,Aurora Kinase	Cell Cycle	93	5.70012	0.207493	84	5.02293	0.213939	-0.68	0.119	down	0.0161	*	27	3.55388	0.252235	25	3.67163	0.261484	0.12	0.034	up	1
W025	S04	361442-04-8	Saxagliptin	DPP-4	Proteases	59	4.74559	0.152212	25	4.1884	0.233832	-0.56	0.118	down	0.321		59	3.23272	0.160459	23	2.59193	0.225459	-0.64	0.198	down	0.0501
W027	S21	147-94-4	Cytarabine	DNA/RNA Synthesis	DNA Damage	60	5.09478	0.225814	39	4.49045	0.263317	-0.6	0.118	down	0.514		51	3.1298	0.167994	37	2.86811	0.197232	-0.26	0.083	down	1
W009	S10	154361-50-9	Capecitabine	DNA/RNA Synthesis	DNA Damage	70	5.61374	0.282208	59	4.94907	0.291534	-0.66	0.118	down	0.0596		43	2.95344	0.173488	32	2.89031	0.201107	-0.06	0.02	down	1
W035	S16	83919-23-7	Mometasone furoate	Others	Others	42	4.14193	0.250793	28	3.66429	0.307157	-0.48	0.116	down	0.995		31	2.6929	0.240975	28	3.52086	0.253556	0.83	0.308	up	0.179		+			inner nuclear layer cell bodies are red
W078	S27	30675-13-9	TCID	DUB	Ubiquitin	81	4.8501	0.192673	57	4.29292	0.228686	-0.56	0.115	down	0.526		44	3.33991	0.20959	15	2.44341	0.342825	-0.9	0.269	down	0.225
W030	S04	19767-45-4	Mesna	Others	Others	60	4.6938	0.216214	58	4.14933	0.217917	-0.54	0.115	down	0.174		50	2.95018	0.177933	48	2.87137	0.18138	-0.08	0.027	down	1
W016	S03	71675-85-9	Amisulpride	Dopamine Receptor	Neuronal Signaling	69	4.39666	0.158728	95	3.89252	0.136563	-0.5	0.114	down	0.0949		28	3.41504	0.208039	38	2.71458	0.17858	-0.7	0.205	down	0.0956
W063	S05	934541-31-8	TAK-901	Aurora Kinase	Cell Cycle	103	5.52659	0.160388	96	4.89664	0.165951	-0.63	0.114	down	0.0345	*	97	3.0463	0.113986	95	2.71817	0.115179	-0.33	0.108	down	0.129
W077	S17	935888-69-0	Oprozomib (ONX 0912)	Proteasome	Proteases	89	5.36708	0.183733	90	4.75567	0.182712	-0.61	0.114	down	0.0845		95	2.58714	0.134029	96	2.74243	0.133418	0.16	0.062	up	1
W009	S14	187235-37-6	PA-824	Others	Others	70	5.61374	0.282208	37	4.97418	0.324566	-0.64	0.114	down	0.165		43	2.95344	0.173488	19	3.17263	0.260991	0.22	0.074	up	1
W065	S01	913376-83-7	AMG-458	c-Met	Protein Tyrosine Kinase	90	4.80744	0.153259	108	4.2712	0.139906	-0.54	0.112	down	0.0488	*	102	3.15903	0.124143	96	2.45997	0.127949	-0.7	0.222	down	0.000686	***
W031	S19	59277-89-3	Aciclovir	Others	Others	78	4.98836	0.213608	115	4.43082	0.191707	-0.56	0.112	down	0.11		81	2.81296	0.115492	68	2.18409	0.126049	-0.63	0.224	down	0.00422	**
W077	S07	1201438-56-3	IPI-145 (INK1197)	PI3K	Angiogenesis	89	5.36708	0.183733	108	4.76661	0.166829	-0.6	0.112	down	0.0845		95	2.58714	0.134029	113	2.65786	0.124836	0.07	0.027	up	1
W012	S13	98319-26-7	Finasteride	5-alpha Reductase	Endocrinology & Hormones	98	4.51942	0.161989	57	4.01726	0.209829	-0.5	0.111	down	0.836		32	5.19885	0.256965	34	3.44735	0.251244	-1.75	0.337	down	5.94e-06	***
W059	S15	1144068-46-1	WYE-125132 (WYE-132)	mTOR	PI3K/Akt/mTOR	112	4.78518	0.167199	109	4.25945	0.169484	-0.53	0.111	down	0.218		82	3.4822	0.127075	82	3.14268	0.127075	-0.34	0.098	down	0.177		+
W063	S19	942918-07-2	GSK1070916	Aurora Kinase	Cell Cycle	103	5.52659	0.160388	93	4.91603	0.168545	-0.61	0.11	down	0.0397	*	97	3.0463	0.113986	100	2.24359	0.112263	-0.8	0.263	down	6.81e-06	***
W036	S08	38194-50-2	Sulindac	Others	Others	76	5.5165	0.20629	64	4.9206	0.217371	-0.6	0.109	down	0.0984		51	3.84562	0.248402	36	2.56146	0.27613	-1.28	0.333	down	0.000168	***
W034	S13	1400-61-9	Nystatin (Fungicidin)	Others	Others	51	4.88016	0.230137	35	4.34567	0.274034	-0.53	0.109	down	1		26	4.37552	0.307732	25	2.96079	0.315867	-1.41	0.322	down	0.00852	**
W009	S04	114977-28-5	Docetaxel	Microtubule Associated	Cytoskeletal Signaling	70	5.61374	0.282208	79	5.00463	0.277243	-0.61	0.109	down	0.0629		43	2.95344	0.173488	19	2.01105	0.260991	-0.94	0.318	down	0.0317	*
W023	S21	593960-11-3	PIK-93	PI3K	PI3K/Akt/mTOR	71	4.60069	0.16256	63	4.09965	0.16833	-0.5	0.109	down	0.0414	*	53	3.35161	0.160369	36	2.80721	0.191882	-0.54	0.161	down	0.175
W023	S20	143388-64-1	Naratriptan	5-HT Receptor	Neuronal Signaling	71	4.60069	0.16256	81	4.09905	0.155908	-0.5	0.109	down	0.0276	*	53	3.35161	0.160369	40	2.86563	0.182517	-0.49	0.146	down	0.194
W049	S15	568-72-9	Tanshinone IIA	Others	Others	50	4.18911	0.199619	64	3.74013	0.179584	-0.45	0.107	down	0.638		38	2.8463	0.251292	42	3.67256	0.241898	0.83	0.292	up	0.0693
W030	S16	74011-58-8	Enoxacin	Others	Others	60	4.6938	0.216214	62	4.19337	0.21486	-0.5	0.107	down	0.252		50	2.95018	0.177933	61	2.37824	0.162406	-0.57	0.193	down	0.237
W049	S09	65666-07-1	Silymarin	Others	Others	50	4.18911	0.199619	40	3.74019	0.220692	-0.45	0.107	down	0.861		38	2.8463	0.251292	42	3.38404	0.24261	0.54	0.19	up	0.556
W027	S13	161814-49-9	Amprenavir	HIV Protease	Proteases	60	5.09478	0.225814	27	4.55048	0.304441	-0.54	0.106	down	0.844		51	3.1298	0.167994	25	2.6856	0.239943	-0.44	0.141	down	1					rods look sick
W041	S16	732302-99-7	Givinostat (ITF2357)	HDAC	Cytoskeletal Signaling	42	5.183	0.30341	39	4.63681	0.316352	-0.55	0.106	down	1		32	4.06175	0.30538	30	4.70042	0.316924	0.64	0.158	up	1
W050	S05	58-63-9	Inosine	Others	Others	39	4.90675	0.244776	24	4.38639	0.310885	-0.52	0.106	down	1		28	3.24121	0.288758	23	2.99826	0.318602	-0.24	0.074	down	1
W011	S12	167869-21-8	PD98059	MEK	MAPK	74	5.79135	0.165379	53	5.17962	0.195416	-0.61	0.105	down	0.0506		34	2.61088	0.166099	30	2.3726	0.176826	-0.24	0.092	down	1		+
W047	S22	6202-27-3	Morin Hydrate	Others	Others	46	5.39022	0.244065	27	4.83296	0.318569	-0.56	0.104	down	1		26	3.00431	0.304552	31	3.82176	0.279957	0.82	0.273	up	0.742
W011	S04	1069-66-5	Valproic acid sodium salt (Sodium valproate)	Autophagy,HDAC,GABA Receptor	Neuronal Signaling	74	5.79135	0.165379	23	5.18826	0.296643	-0.6	0.104	down	0.0986		34	2.61088	0.166099	9	2.12556	0.322839	-0.49	0.188	down	0.907					rods dying
W025	S07	288150-92-5	SB408124	OX Receptor	GPCR & G Protein	59	4.74559	0.152212	62	4.25403	0.148484	-0.49	0.103	down	0.168		59	3.23272	0.160459	76	3.58644	0.149113	0.35	0.108	up	0.122
W055	S04	10405-02-4	Trospium chloride	AChR	Neuronal Signaling	90	5.86211	0.23303	72	5.26375	0.260536	-0.6	0.102	down	0.348		87	2.9386	0.140035	71	2.58972	0.154581	-0.35	0.119	down	0.27		+
W028	S10	82034-46-6	Loteprednol etabonate	Others	Others	75	4.60907	0.168881	43	4.13442	0.223038	-0.47	0.102	down	0.652		59	3.14516	0.173468	46	3.2824	0.194284	0.14	0.045	up	1
W047	S08	520-33-2	Hesperetin	Histamine Receptor,TGF-beta/Smad	TGF-beta/Smad	46	5.39022	0.244065	45	4.84267	0.246762	-0.55	0.102	down	1		26	3.00431	0.304552	33	3.29678	0.271696	0.29	0.097	up	1
W043	S13	811803-05-1	Apatinib	VEGFR	Protein Tyrosine Kinase	60	4.75467	0.199636	83	4.27554	0.169737	-0.48	0.101	down	0.81		53	4.33436	0.282768	78	4.77092	0.24122	0.44	0.102	up	1
W012	S18	164656-23-9	Dutasteride	5-alpha Reductase	Endocrinology & Hormones	98	4.51942	0.161989	87	4.07294	0.171424	-0.45	0.1	down	0.836		32	5.19885	0.256965	59	3.15577	0.193736	-2.04	0.392	down	1.05e-09	***
W004	S08	639089-54-6	VX-680 (Tozasertib, MK-0457)	Aurora Kinase	Cell Cycle	115	4.20035	0.0829711	106	3.77915	0.0864217	-0.42	0.1	down	0.00132	**	45	3.38523	0.197078	45	2.40583	0.196534	-0.98	0.289	down	2.2e-06	***
W034	S16	100986-85-4	Levofloxacin	Others	Others	51	4.88016	0.230137	77	4.39403	0.193999	-0.49	0.1	down	0.918		26	4.37552	0.307732	30	3.0569	0.289227	-1.32	0.302	down	0.0102	*
W065	S06	937265-83-3	HER2-Inhibitor-1	HER2,EGFR	Protein Tyrosine Kinase	90	4.80744	0.153259	121	4.3286	0.132177	-0.48	0.1	down	0.0719		102	3.15903	0.124143	111	2.84869	0.119027	-0.31	0.098	down	0.353
W028	S12	125-84-8	Aminoglutethimide	Aromatase	Endocrinology & Hormones	75	4.60907	0.168881	61	4.1441	0.187261	-0.46	0.1	down	0.652		59	3.14516	0.173468	55	3.00088	0.179009	-0.14	0.045	down	1
W026	S21	144-83-2	Sulfapyridine	Others	Others	66	4.60348	0.182364	51	4.14529	0.207456	-0.46	0.1	down	1		42	2.90071	0.17314	37	2.95649	0.184468	0.06	0.021	up	1
W076	S17	545380-34-5	QNZ (EVP4593)	TNF-alpha,NF-κB	NF-κB	65	4.04523	0.195558	81	3.64901	0.175182	-0.4	0.099	down	1		75	2.76077	0.163863	103	2.15414	0.142186	-0.61	0.221	down	0.0684					sick retinas, loss of rods
W046	S10	485-35-8	Cytisine	Others	Others	41	5.45517	0.345082	44	4.915	0.341376	-0.54	0.099	down	0.978		43	3.28084	0.285402	35	2.85139	0.307469	-0.43	0.131	down	1
W027	S04	26159-34-2	Naproxen	COX	Neuronal Signaling	60	5.09478	0.225814	45	4.59258	0.253578	-0.5	0.098	down	0.844		51	3.1298	0.167994	30	4.43533	0.219037	1.31	0.419	up	4.28e-05	***
W027	S19	74103-07-4	Ketorolac	COX	Neuronal Signaling	60	5.09478	0.225814	43	4.5916	0.254328	-0.5	0.098	down	0.844		51	3.1298	0.167994	44	2.94136	0.180864	-0.19	0.061	down	1
W047	S09	520-26-3	Hesperidin	Others	Others	46	5.39022	0.244065	24	4.86458	0.337893	-0.53	0.098	down	1		26	3.00431	0.304552	16	3.37612	0.386787	0.37	0.123	up	1
W038	S19	39133-31-8	Trimebutine	Opioid Receptor	Neuronal Signaling	40	4.54519	0.245631	58	4.10801	0.204569	-0.44	0.097	down	1		39	3.58821	0.240135	45	2.92444	0.223553	-0.66	0.184	down	0.646
W074	S14	74711-43-6	Zaltoprofen	COX	Neuronal Signaling	113	5.5452	0.208005	129	5.00217	0.19987	-0.54	0.097	down	0.0987		112	3.21945	0.157682	142	3.41702	0.142624	0.2	0.062	up	1
W038	S16	92077-78-6	Cilazapril Monohydrate	RAAS	Endocrinology & Hormones	40	4.54519	0.245631	49	4.1079	0.222163	-0.44	0.097	down	1		39	3.58821	0.240135	33	3.51	0.261054	-0.08	0.022	down	1
W022	S24	115550-35-1	Marbofloxacin	Others	Others	82	4.90539	0.157464	63	4.43853	0.175057	-0.47	0.096	down	0.287		53	3.33932	0.164037	43	2.63119	0.179903	-0.71	0.213	down	0.0368	*
W030	S07	144701-48-4	Telmisartan	RAAS	Endocrinology & Hormones	60	4.6938	0.216214	51	4.24086	0.225678	-0.45	0.096	down	0.462		50	2.95018	0.177933	51	2.93925	0.17652	-0.01	0.003	down	1
W014	S10	2068-78-2	Vincristine	Microtubule Associated,Autophagy	Cytoskeletal Signaling	93	5.70012	0.207493	84	5.14677	0.213963	-0.55	0.096	down	0.0719		27	3.55388	0.252235	30	3.107	0.23991	-0.45	0.127	down	1
W044	S07	161796-78-7	Esomeprazole Sodium	ATPase	Transmembrane Transporters	43	5.74672	0.261882	33	5.19747	0.294367	-0.55	0.096	down	0.989		29	4.07288	0.301518	27	3.62411	0.309766	-0.45	0.11	down	1
W060	S07	801312-28-7	GSK256066	PDE	Metabolism	117	5.15161	0.180418	126	4.6661	0.177085	-0.49	0.095	down	0.0325	*	113	2.31406	0.0922423	94	2.07449	0.101136	-0.24	0.104	down	0.484
W066	S10	1300031-49-5	I-BET151 (GSK1210151A)	Epigenetic Reader Domain	Epigenetics	153	4.79897	0.139538	126	4.3507	0.151296	-0.45	0.094	down	0.153		112	2.66529	0.119406	106	3.32158	0.122739	0.66	0.248	up	0.00216	**
W031	S23	34597-40-5	Fenoprofen Calcium	Others	Others	78	4.98836	0.213608	79	4.51942	0.212727	-0.47	0.094	down	0.402		81	2.81296	0.115492	48	2.18669	0.150028	-0.63	0.224	down	0.016	*
W036	S06	518048-05-0	Raltegravir (MK-0518)	Integrase	Microbiology	76	5.5165	0.20629	31	4.99517	0.282248	-0.52	0.094	down	0.574		51	3.84562	0.248402	28	3.11162	0.301061	-0.73	0.19	down	0.179
W068	S04	1217486-61-7	BYL719	PI3K	PI3K/Akt/mTOR	104	4.86927	0.157607	66	4.40727	0.197842	-0.46	0.094	down	0.203		91	3.00825	0.138651	92	2.78458	0.137896	-0.22	0.073	down	0.818
W072	S01	220991-20-8	Lumiracoxib	COX	Neuronal Signaling	119	5.67907	0.161413	97	5.14963	0.177977	-0.53	0.093	down	0.0496	*	114	3.09328	0.117019	108	2.9146	0.120169	-0.18	0.058	down	1
W078	S02	130663-39-7	PD123319	RAAS	Endocrinology & Hormones	81	4.8501	0.192673	58	4.3973	0.226598	-0.45	0.093	down	0.94		44	3.33991	0.20959	20	3.23641	0.300029	-0.1	0.03	down	1
W042	S03	1229236-86-5	LY2784544	JAK	JAK/STAT	43	5.10682	0.289854	29	4.63693	0.339644	-0.47	0.092	down	0.909		28	3.44863	0.247276	28	2.32787	0.247256	-1.12	0.325	down	0.00518	**
W057	S03	150683-30-0	Tolvaptan	Vasopressin Receptor	GPCR & G Protein	90	6.40656	0.226051	96	5.81786	0.219073	-0.59	0.092	down	0.347		72	3.46611	0.16004	81	3.52924	0.151086	0.06	0.017	up	1
W030	S08	148-79-8	Thiabendazole	Others	Others	60	4.6938	0.216214	55	4.26313	0.221013	-0.43	0.092	down	0.48		50	2.95018	0.177933	64	2.8252	0.158829	-0.12	0.041	down	1
W010	S17	1022150-57-7	SGX-523	c-Met	Protein Tyrosine Kinase	72	6.18827	0.201358	59	5.61902	0.222208	-0.57	0.092	down	0.113		35	3.7666	0.223628	27	3.4781	0.253667	-0.29	0.077	down	1
W024	S16	955365-80-7	MK-1775	Wee1	Cell Cycle	68	5.98702	0.199966	70	5.44265	0.196875	-0.54	0.09	down	0.219		68	2.65392	0.148863	45	3.8122	0.182161	1.16	0.437	up	1.05e-05	***
W034	S19	298-81-7	Methoxsalen	Others	Others	51	4.88016	0.230137	81	4.43844	0.192632	-0.44	0.09	down	1		26	4.37552	0.307732	28	2.78498	0.297602	-1.59	0.363	down	0.00134	**
W060	S06	133407-82-6	MG-132	Proteasome	Proteases	117	5.15161	0.180418	96	4.68999	0.190125	-0.46	0.089	down	0.0632		113	2.31406	0.0922423	102	2.56541	0.0970888	0.25	0.108	up	0.484
W076	S32	606143-89-9	MEK162 (ARRY-162, ARRY-438162)	MEK	MAPK	65	4.04523	0.195558	153	3.68972	0.127464	-0.36	0.089	down	1		75	2.76077	0.163863	130	3.13869	0.128646	0.38	0.138	up	1
W053	S03	80214-83-1	Roxithromycin	Others	Others	74	5.36662	0.249698	80	4.88762	0.240152	-0.48	0.089	down	1		46	4.20478	0.268929	41	3.88337	0.284855	-0.32	0.076	down	1
W015	S04	106308-44-5	Rufinamide	Sodium Channel	Transmembrane Transporters	45	3.63971	0.242047	54	3.31629	0.230193	-0.32	0.088	down	1		18	3.24407	0.255176	30	2.6234	0.20388	-0.62	0.191	down	0.411
W077	S06	550-24-3	Embelin	IAP	Apoptosis	89	5.36708	0.183733	87	4.89443	0.185856	-0.47	0.088	down	0.211		95	2.58714	0.134029	96	2.63167	0.133597	0.04	0.015	up	1
W063	S23	252935-94-7	CHIR-98014	GSK-3	PI3K/Akt/mTOR	103	5.52659	0.160388	103	5.04176	0.160361	-0.48	0.087	down	0.122		97	3.0463	0.113986	97	2.34592	0.113986	-0.7	0.23	down	0.000153	***
W065	S14	5142-23-4	3-Methyladenine	Autophagy,PI3K	PI3K/Akt/mTOR	90	4.80744	0.153259	114	4.38816	0.136174	-0.42	0.087	down	0.123		102	3.15903	0.124143	94	3.12964	0.129305	-0.03	0.009	down	0.87
W041	S07	211915-06-9	Dabigatran Etexilate	Others	Others	42	5.183	0.30341	42	4.72931	0.302376	-0.45	0.087	down	1		32	4.06175	0.30538	24	4.72376	0.351	0.66	0.162	up	1
W016	S04	72432-10-1	Aniracetam	AMPA Receptor-kainate Receptor-NMDA Receptor	Neuronal Signaling	69	4.39666	0.158728	94	4.01985	0.137286	-0.38	0.086	down	0.325		28	3.41504	0.208039	39	3.10128	0.176275	-0.31	0.091	down	0.846
W027	S08	315-30-0	Allopurinol	OX Receptor	GPCR & G Protein	60	5.09478	0.225814	78	4.64982	0.207884	-0.44	0.086	down	0.838		51	3.1298	0.167994	53	3.58472	0.164794	0.45	0.144	up	0.852
W067	S05	262352-17-0	Torcetrapib	CETP	Metabolism	105	5.13381	0.171629	105	4.69347	0.171756	-0.44	0.086	down	0.298		110	2.87613	0.121127	98	2.9777	0.128069	0.1	0.035	up	1
W027	S20	58-61-7	Adenosine	Others	Others	60	5.09478	0.225814	41	4.65893	0.258212	-0.44	0.086	down	0.844		51	3.1298	0.167994	56	2.93589	0.160319	-0.19	0.061	down	1
W008	S17	896466-04-9	AT9283	JAK,Aurora Kinase,Bcr-Abl	JAK/STAT	92	6.7413	0.154279	71	6.17366	0.175619	-0.57	0.085	down	0.0455	*	33	4.0597	0.216644	39	3.34436	0.199283	-0.72	0.177	down	0.121
W074	S16	26787-78-0	Amoxicillin	Others	Others	113	5.5452	0.208005	108	5.07201	0.211345	-0.47	0.085	down	0.227		112	3.21945	0.157682	127	3.09521	0.14962	-0.12	0.037	down	1
W012	S06	90357-06-5	Bicalutamide	Androgen Receptor	Endocrinology & Hormones	98	4.51942	0.161989	96	4.13949	0.163421	-0.38	0.084	down	1		32	5.19885	0.256965	34	3.6689	0.249713	-1.53	0.294	down	7.21e-05	***
W030	S09	93-14-1	Guaifenesin	Others	Others	60	4.6938	0.216214	55	4.30733	0.220975	-0.39	0.083	down	0.662		50	2.95018	0.177933	53	2.65585	0.173082	-0.29	0.098	down	1
W025	S18	19171-19-8	Pomalidomide	TNF-alpha	Apoptosis	59	4.74559	0.152212	51	4.35804	0.163715	-0.39	0.082	down	0.498		59	3.23272	0.160459	43	2.67591	0.177578	-0.56	0.173	down	0.0326	*
W001	S02	852808-04-9	ABT-737	Autophagy,Bcl-2	Apoptosis	81	5.62068	0.237063	97	5.16507	0.225729	-0.46	0.082	down	0.383		41	4.96178	0.284531	58	4.03942	0.244213	-0.92	0.185	down	0.0389	*
W013	S10	371942-69-7	YM201636	PI3K	PI3K/Akt/mTOR	49	4.61435	0.213909	51	4.23266	0.210727	-0.38	0.082	down	1		37	3.72516	0.220122	36	3.33561	0.222005	-0.39	0.105	down	0.572
W018	S13	103577-45-3	Lansoprazole	Proton Pump	Transmembrane Transporters	55	5.33863	0.304747	46	4.89402	0.320731	-0.44	0.082	down	1		37	2.95207	0.196972	29	3.15614	0.22245	0.2	0.068	up	1					only 2 Cherry+ fish
W011	S02	15663-27-1	Cisplatin	DNA/RNA Synthesis	DNA Damage	74	5.79135	0.165379	70	5.325	0.170039	-0.47	0.081	down	0.0986		34	2.61088	0.166099	28	2.58429	0.183032	-0.03	0.011	down	1
W016	S07	86541-74-4	Benazepril HCl	RAAS	Endocrinology & Hormones	69	4.39666	0.158728	56	4.05081	0.175406	-0.35	0.08	down	0.505		28	3.41504	0.208039	33	2.85909	0.191632	-0.56	0.164	down	0.395
W021	S08	81403-68-1	Alfuzosin HCl	Adrenergic Receptor	Neuronal Signaling	76	4.14139	0.153177	40	3.8157	0.210936	-0.33	0.08	down	1		47	2.95164	0.181258	38	2.61353	0.194984	-0.34	0.115	down	0.88
W053	S09	23076-35-9	Xylazine HCl	Adrenergic Receptor	Neuronal Signaling	74	5.36662	0.249698	88	4.935	0.228976	-0.43	0.08	down	1		46	4.20478	0.268929	33	4.46788	0.317511	0.26	0.062	up	1		+
W004	S03	387867-13-2	Tandutinib (MLN518)	FLT3	Angiogenesis	115	4.20035	0.0829711	84	3.87393	0.0970814	-0.33	0.079	down	0.0212	*	45	3.38523	0.197078	39	2.7306	0.203867	-0.65	0.192	down	0.00408	**
W065	S02	875446-37-0	Anacetrapib (MK-0859)	CETP	Metabolism	90	4.80744	0.153259	107	4.42768	0.140558	-0.38	0.079	down	0.136		102	3.15903	0.124143	91	2.81513	0.131406	-0.34	0.108	down	0.34
W070	S09	850649-61-5	Alogliptin	DPP-4	Proteases	106	4.81899	0.173892	138	4.44287	0.157285	-0.38	0.079	down	0.395		105	3.20648	0.108908	97	3.02845	0.11331	-0.18	0.056	down	0.772
W057	S16	50264-69-2	Lonidamine	Others	Others	90	6.40656	0.226051	99	5.90409	0.21583	-0.5	0.078	down	0.515		72	3.46611	0.16004	87	2.88716	0.145902	-0.58	0.167	down	0.0416	*
W002	S02	656247-17-5	Nintedanib (BIBF 1120)	VEGFR,PDGFR,FGFR	Protein Tyrosine Kinase	73	5.59996	0.300256	105	5.17391	0.288989	-0.43	0.077	down	0.0519		62	4.24002	0.34593	70	3.11187	0.338223	-1.13	0.267	down	2.82e-05	***
W016	S12	61422-45-5	Carmofur	DNA/RNA Synthesis	DNA Damage	69	4.39666	0.158728	64	4.0547	0.164644	-0.34	0.077	down	0.505		28	3.41504	0.208039	28	2.55321	0.208039	-0.86	0.252	down	0.034	*
W072	S16	1390637-82-7	PF-4981517	P450 (e.g. CYP17)	Metabolism	119	5.67907	0.161413	96	5.23725	0.178931	-0.44	0.077	down	0.062		114	3.09328	0.117019	101	2.74898	0.124125	-0.34	0.11	down	0.411
W020	S01	192725-17-0	Lopinavir	HIV Protease	Proteases	63	6.52204	0.211181	65	6.03568	0.208242	-0.49	0.075	down	0.202		33	4.24232	0.247498	32	3.43975	0.251211	-0.8	0.189	down	0.229
W059	S11	908115-27-5	PF-04929113 (SNX-5422)	HSP (e.g. HSP90)	Cytoskeletal Signaling	112	4.78518	0.167199	111	4.42323	0.16795	-0.36	0.075	down	0.887		82	3.4822	0.127075	90	3.49467	0.121296	0.01	0.003	up	1
W061	S07	900515-16-4	AS-252424	PI3K	PI3K/Akt/mTOR	145	5.709	0.19723	101	5.29378	0.220405	-0.42	0.074	down	0.0739		124	2.99805	0.113142	94	2.19438	0.129948	-0.8	0.267	down	1.86e-05	***				increased autofluorescence in RPE (green channel)
W022	S07	137234-62-9	Voriconazole	P450 (e.g. CYP17)	Metabolism	82	4.90539	0.157464	83	4.54208	0.156753	-0.36	0.073	down	0.563		53	3.33932	0.164037	43	3.1959	0.180008	-0.14	0.042	down	1
W046	S01	477-90-7	Bergenin	Others	Others	41	5.45517	0.345082	43	5.05695	0.341235	-0.4	0.073	down	1		43	3.28084	0.285402	37	3.34031	0.300181	0.06	0.018	up	1
W025	S14	286370-15-8	KRN 633	PDGFR,VEGFR	Protein Tyrosine Kinase	59	4.74559	0.152212	43	4.40791	0.178296	-0.34	0.072	down	0.749		59	3.23272	0.160459	28	3.49813	0.208958	0.27	0.084	up	0.462
W060	S02	60200-06-8	Clorsulon	Others	Others	117	5.15161	0.180418	118	4.78013	0.179901	-0.37	0.072	down	0.122		113	2.31406	0.0922423	102	2.23179	0.0970888	-0.08	0.035	down	1
W076	S24	104987-11-3	Tacrolimus (FK506)	Others	Others	65	4.04523	0.195558	113	3.75879	0.148318	-0.29	0.072	down	1		75	2.76077	0.163863	118	2.68646	0.134026	-0.07	0.025	down	1
W027	S15	58-94-6	Chlorothiazide	Others	Others	60	5.09478	0.225814	63	4.73544	0.222146	-0.36	0.071	down	0.844		51	3.1298	0.167994	48	2.78292	0.173164	-0.35	0.112	down	1
W024	S23	841290-80-0	R406 (free base)	Syk	Angiogenesis	68	5.98702	0.199966	59	5.56356	0.213176	-0.42	0.07	down	0.534		68	2.65392	0.148863	55	3.25746	0.165003	0.6	0.226	up	0.0604
W030	S18	61379-65-5	Rifapentine	Others	Others	60	4.6938	0.216214	81	4.36697	0.201507	-0.33	0.07	down	0.764		50	2.95018	0.177933	61	2.41908	0.162176	-0.53	0.18	down	0.36
W060	S01	488-81-3	Ribitol	Others	Others	117	5.15161	0.180418	106	4.79616	0.184945	-0.36	0.07	down	0.122		113	2.31406	0.0922423	98	2.07048	0.0990504	-0.24	0.104	down	0.484
W078	S17	1403254-99-8	EPZ-6438	Histone Methyltransferase	Epigenetics	81	4.8501	0.192673	68	4.50518	0.209701	-0.34	0.07	down	1		44	3.33991	0.20959	21	3.75323	0.292884	0.41	0.123	up	1
W070	S07	178606-66-1	U-104	Carbonic Anhydrase	Metabolism	106	4.81899	0.173892	126	4.4931	0.162742	-0.33	0.068	down	0.593		105	3.20648	0.108908	92	3.17161	0.116348	-0.03	0.009	down	1					more rods?
W030	S20	98-96-4	Pyrazinamide	Others	Others	60	4.6938	0.216214	46	4.37621	0.233693	-0.32	0.068	down	1		50	2.95018	0.177933	47	2.69126	0.184395	-0.26	0.088	down	1
W078	S09	3690-10-6	Zebularine	DNA Methyltransferase	Epigenetics	81	4.8501	0.192673	69	4.51993	0.208487	-0.33	0.068	down	1		44	3.33991	0.20959	22	3.64094	0.286304	0.3	0.09	up	1		+			outer segments are sick
W055	S03	85700-55-6	Scopine HCl	Others	Others	90	5.86211	0.23303	83	5.47651	0.242658	-0.39	0.067	down	0.755		87	2.9386	0.140035	80	2.2872	0.145871	-0.65	0.221	down	0.0107	*				small, sick rods
W024	S11	7681-93-8	Natamycin	Others	Others	68	5.98702	0.199966	56	5.59186	0.218842	-0.4	0.067	down	0.534		68	2.65392	0.148863	32	2.70198	0.215398	0.05	0.019	up	1
W056	S08	1218-35-5	Xylometazoline HCl	Others	Others	107	4.85113	0.278504	93	4.52957	0.287468	-0.32	0.066	down	1		98	3.38674	0.150075	79	2.72211	0.166116	-0.66	0.195	down	0.021	*	+
W045	S04	90-33-5	4-Methylumbelliferone (4-MU)	Others	Others	40	4.82713	0.256346	61	4.50976	0.208744	-0.32	0.066	down	1		29	3.8446	0.406892	56	4.77075	0.319886	0.93	0.242	up	0.382
W015	S02	209216-23-9	Entecavir Hydrate	Others	Others	45	3.63971	0.242047	16	3.39792	0.330965	-0.24	0.066	down	1		18	3.24407	0.255176	14	3.44202	0.294307	0.2	0.062	up	1					only 1 Cherry+ fish
W055	S15	304-20-1	Hydralazine HCl	Others	Others	90	5.86211	0.23303	67	5.4806	0.270082	-0.38	0.065	down	0.755		87	2.9386	0.140035	58	2.39003	0.170619	-0.55	0.187	down	0.083
W016	S13	83881-52-1	Cetirizine DiHCl	Histamine Receptor	Neuronal Signaling	69	4.39666	0.158728	65	4.11273	0.163251	-0.28	0.064	down	0.505		28	3.41504	0.208039	31	2.99258	0.197717	-0.42	0.123	down	0.846
W009	S03	722544-51-6	Barasertib (AZD1152-HQPA)	Aurora Kinase	Cell Cycle	70	5.61374	0.282208	75	5.25022	0.278772	-0.36	0.064	down	0.692		43	2.95344	0.173488	28	2.87786	0.214993	-0.08	0.027	down	1
W045	S11	71963-77-4	Artemether	Others	Others	40	4.82713	0.256346	76	4.51706	0.187857	-0.31	0.064	down	1		29	3.8446	0.406892	39	4.29537	0.363068	0.45	0.117	up	1					fish are small; inner segments seem shorter
W023	S12	1026785-59-0	VX-222 (VCH-222, Lomibuvir)	HCV Protease	Proteases	71	4.60069	0.16256	68	4.31148	0.164482	-0.29	0.063	down	0.446		53	3.35161	0.160369	44	2.57964	0.174954	-0.77	0.23	down	0.00672	**
W020	S08	73590-58-6	Omeprazole	Autophagy,Proton Pump	Transmembrane Transporters	63	6.52204	0.211181	68	6.11309	0.204162	-0.41	0.063	down	0.202		33	4.24232	0.247498	29	3.49869	0.263098	-0.74	0.174	down	0.308
W074	S15	444731-52-6	Pazopanib	PDGFR,c-Kit,VEGFR	Protein Tyrosine Kinase	113	5.5452	0.208005	161	5.19942	0.188136	-0.35	0.063	down	0.42		112	3.21945	0.157682	191	3.23001	0.12656	0.01	0.003	up	1
W004	S09	129830-38-2	Y-27632 2HCl	Autophagy,ROCK	Cell Cycle	115	4.20035	0.0829711	77	3.93597	0.101398	-0.26	0.062	down	0.0436	*	45	3.38523	0.197078	29	2.19047	0.22148	-1.19	0.352	down	2.47e-07	***
W063	S16	891494-63-6	MK-8776 (SCH 900776)	CDK,Chk	Cell Cycle	103	5.52659	0.160388	109	5.18391	0.155991	-0.34	0.062	down	0.363		97	3.0463	0.113986	98	2.60837	0.113403	-0.44	0.144	down	0.0323	*
W063	S10	586379-66-0	PH-797804	p38 MAPK	MAPK	103	5.52659	0.160388	106	5.18697	0.158128	-0.34	0.062	down	0.363		97	3.0463	0.113986	93	2.85763	0.116411	-0.19	0.062	down	0.247
W054	S07	23239-51-2	Ritodrine HCl	Adrenergic Receptor	Neuronal Signaling	86	5.38929	0.209965	101	5.06126	0.193936	-0.33	0.061	down	1		93	3.48992	0.19278	113	3.18852	0.176522	-0.3	0.086	down	1
W022	S01	30123-17-2	Tianeptine sodium	5-HT Receptor	Neuronal Signaling	82	4.90539	0.157464	72	4.6042	0.165676	-0.3	0.061	down	1		53	3.33932	0.164037	37	3.38869	0.192735	0.05	0.015	up	1
W008	S04	827318-97-8	Danusertib (PHA-739358)	c-RET,FGFR,Bcr-Abl,Aurora Kinase	Cell Cycle	92	6.7413	0.154279	95	6.33358	0.151824	-0.41	0.061	down	0.119		33	4.0597	0.216644	36	3.96167	0.20742	-0.1	0.025	down	1
W067	S15	1001264-89-6	GDC-0068	Akt	PI3K/Akt/mTOR	105	5.13381	0.171629	110	4.81944	0.16795	-0.31	0.06	down	0.695		110	2.87613	0.121127	95	2.43247	0.129997	-0.44	0.153	down	0.112
W029	S09	134678-17-4	Lamivudine	Reverse Transcriptase	Microbiology	52	4.34941	0.277208	55	4.09192	0.274594	-0.26	0.06	down	1		72	3.22626	0.13427	56	2.95339	0.152248	-0.27	0.084	down	1
W053	S12	51-42-3	Epinephrine Bitartrate	Adrenergic Receptor	Neuronal Signaling	74	5.36662	0.249698	107	5.0472	0.207653	-0.32	0.06	down	1		46	4.20478	0.268929	34	4.13706	0.312807	-0.07	0.017	down	1		+
W023	S24	146464-95-1	Pralatrexate	DHFR	Metabolism	71	4.60069	0.16256	60	4.32942	0.170949	-0.27	0.059	down	0.446		53	3.35161	0.160369	36	3.00867	0.191893	-0.34	0.101	down	0.526
W027	S22	139264-17-8	Zolmitriptan	5-HT Receptor	Neuronal Signaling	60	5.09478	0.225814	46	4.79582	0.247516	-0.3	0.059	down	0.854		51	3.1298	0.167994	46	3.26152	0.176889	0.13	0.042	up	1
W036	S16	80-77-3	Chlormezanone	Others	Others	76	5.5165	0.20629	40	5.19547	0.256349	-0.32	0.058	down	1		51	3.84562	0.248402	24	2.49109	0.317961	-1.35	0.351	down	0.000654	***
W053	S13	51-43-4	L-Adrenaline	Adrenergic Receptor	Neuronal Signaling	74	5.36662	0.249698	77	5.05338	0.244786	-0.31	0.058	down	1		46	4.20478	0.268929	20	5.162	0.40785	0.96	0.228	up	0.651		+	+		degenerating rods, sporadic mislocalized Rhodopsin in cell body and inner segment
W015	S15	702675-74-9	BX-795	IκB/IKK,PDK-1	PI3K/Akt/mTOR	45	3.63971	0.242047	43	3.42912	0.245975	-0.21	0.058	down	1		18	3.24407	0.255176	12	2.96565	0.309936	-0.28	0.086	down	1					only 2 fish
W071	S08	154447-35-5	NU7026	DNA-PK	DNA Damage	104	4.47272	0.171044	84	4.22251	0.188785	-0.25	0.056	down	1		114	2.68144	0.0975884	79	2.53359	0.116153	-0.15	0.056	down	1
W070	S01	162831-31-4	IEM 1754 dihydrobroMide	GluR,5-HT Receptor	Neuronal Signaling	106	4.81899	0.173892	90	4.55353	0.185668	-0.27	0.056	down	0.969		105	3.20648	0.108908	92	3.30304	0.116348	0.1	0.031	up	1
W053	S15	57-41-0	Phenytoin	Sodium Channel	Transmembrane Transporters	74	5.36662	0.249698	92	5.07076	0.223943	-0.3	0.056	down	1		46	4.20478	0.268929	24	3.62542	0.372315	-0.58	0.138	down	1		+	+		degenerating rods, sporadic mislocalized Rhodopsin in cell body and inner segment
W025	S23	105628-07-7	Fasudil (HA-1077) HCl	ROCK,Autophagy	Cell Cycle	59	4.74559	0.152212	64	4.48516	0.146145	-0.26	0.055	down	0.868		59	3.23272	0.160459	50	2.49787	0.169096	-0.73	0.226	down	0.00115	**
W022	S16	398493-79-3	PHA-680632	Aurora Kinase	Cell Cycle	82	4.90539	0.157464	72	4.63625	0.165645	-0.27	0.055	down	1		53	3.33932	0.164037	51	2.60065	0.166709	-0.74	0.222	down	0.0146	*
W046	S13	461-05-2	DL-Carnitine HCl	Others	Others	41	5.45517	0.345082	48	5.1536	0.333845	-0.3	0.055	down	1		43	3.28084	0.285402	24	2.60141	0.352736	-0.68	0.207	down	0.883		+
W027	S10	114-07-8	Erythromycin	Others	Others	60	5.09478	0.225814	49	4.81693	0.242767	-0.28	0.055	down	0.854		51	3.1298	0.167994	36	3.54722	0.199953	0.42	0.134	up	1
W059	S03	357263-13-9	BMS-378806	gp120/CD4	Others	112	4.78518	0.167199	102	4.52638	0.175203	-0.26	0.054	down	1		82	3.4822	0.127075	82	2.9354	0.127075	-0.55	0.158	down	0.0141	*
W031	S24	84611-23-4	Erdosteine	Others	Others	78	4.98836	0.213608	48	4.71629	0.252151	-0.27	0.054	down	1		81	2.81296	0.115492	37	2.43735	0.170881	-0.38	0.135	down	0.96
W047	S21	11013-97-1	Methyl-Hesperidin	Others	Others	46	5.39022	0.244065	40	5.098	0.261731	-0.29	0.054	down	1		26	3.00431	0.304552	24	3.55558	0.316522	0.55	0.183	up	1
W047	S11	83-49-8	Hyodeoxycholic acid (HDCA)	Others	Others	46	5.39022	0.244065	21	5.0981	0.361223	-0.29	0.054	down	1		26	3.00431	0.304552	22	3.33562	0.331996	0.33	0.11	up	1
W049	S16	480-18-2	Taxifolin (Dihydroquercetin)	Others	Others	50	4.18911	0.199619	40	3.97188	0.220037	-0.22	0.053	down	1		38	2.8463	0.251292	31	3.41624	0.272863	0.57	0.2	up	0.556
W022	S17	153259-65-5	Cilomilast	PDE	Metabolism	82	4.90539	0.157464	50	4.64266	0.192473	-0.26	0.053	down	1		53	3.33932	0.164037	43	2.89161	0.179855	-0.45	0.135	down	0.735
W014	S08	112809-51-5	Letrozole	Aromatase	Endocrinology & Hormones	93	5.70012	0.207493	65	5.40239	0.231189	-0.3	0.053	down	0.878		27	3.55388	0.252235	22	3.73981	0.27737	0.19	0.053	up	1
W057	S06	204255-11-8	Oseltamivir phosphate	Others	Others	90	6.40656	0.226051	103	6.07882	0.211737	-0.33	0.052	down	1		72	3.46611	0.16004	91	2.88261	0.142734	-0.58	0.167	down	0.0416	*
W075	S07	84057-84-1	Lamotrigine	Sodium Channel,5-HT Receptor	Transmembrane Transporters	149	4.84781	0.164515	143	4.59792	0.16761	-0.25	0.052	down	1		187	3.01877	0.150282	152	3.47437	0.160582	0.46	0.152	up	0.116
W057	S14	35543-24-9	Buflomedil HCl	Others	Others	90	6.40656	0.226051	93	6.08092	0.222475	-0.33	0.052	down	1		72	3.46611	0.16004	95	3.15484	0.139762	-0.31	0.089	down	0.554
W060	S04	108341-18-0	Noradrenaline bitartrate monohydrate	Others	Others	117	5.15161	0.180418	105	4.88327	0.185407	-0.27	0.052	down	0.151		113	2.31406	0.0922423	91	2.17221	0.102789	-0.14	0.06	down	0.913
W066	S32	700874-71-1	LY2109761	TGF-beta/Smad	TGF-beta/Smad	153	4.79897	0.139538	142	4.55196	0.14389	-0.25	0.052	down	1		112	2.66529	0.119406	106	2.66925	0.122739	0	0	down	1
W028	S19	89-57-6	Mesalamine	Others	Others	75	4.60907	0.168881	57	4.36526	0.19372	-0.24	0.052	down	1		59	3.14516	0.173468	59	3.55982	0.173395	0.41	0.13	up	1
W018	S15	137-58-6	Lidocaine	Histamine Receptor	Neuronal Signaling	55	5.33863	0.304747	45	5.06212	0.320857	-0.28	0.052	down	1		37	2.95207	0.196972	40	2.91646	0.189632	-0.04	0.014	down	1
W015	S11	219580-11-7	PD173074	VEGFR,FGFR	Angiogenesis	45	3.63971	0.242047	50	3.4484	0.233534	-0.19	0.052	down	1		18	3.24407	0.255176	24	2.80512	0.224791	-0.44	0.136	down	1
W041	S15	147098-20-2	Rosuvastatin Calcium	RAAS	Endocrinology & Hormones	42	5.183	0.30341	45	4.90967	0.294238	-0.27	0.052	down	1		32	4.06175	0.30538	40	4.16199	0.274308	0.1	0.025	up	1
W078	S12	102052-95-9	3-Deazaneplanocin A (DZNeP)	Histone Methyltransferase	Epigenetics	81	4.8501	0.192673	82	4.60423	0.191544	-0.25	0.052	down	1		44	3.33991	0.20959	23	3.4173	0.281243	0.08	0.024	up	1		+
W034	S10	26750-81-2	Alibendol	Others	Others	51	4.88016	0.230137	56	4.62795	0.221437	-0.25	0.051	down	1		26	4.37552	0.307732	37	3.71517	0.263583	-0.66	0.151	down	0.341
W040	S13	62571-86-2	Captopril	RAAS	Endocrinology & Hormones	50	4.13148	0.246857	37	3.91941	0.273207	-0.21	0.051	down	0.98		52	4.08194	0.227772	36	3.56339	0.273748	-0.52	0.127	down	0.727
W022	S05	375815-87-5	Varenicline Tartrate	AChR	Neuronal Signaling	82	4.90539	0.157464	67	4.65855	0.170735	-0.25	0.051	down	1		53	3.33932	0.164037	39	3.10663	0.188192	-0.23	0.069	down	1
W042	S13	841290-81-1	R406	Syk,FLT3	Angiogenesis	43	5.10682	0.289854	56	4.84457	0.265442	-0.26	0.051	down	1		28	3.44863	0.247276	31	3.25727	0.235129	-0.19	0.055	down	1
W042	S02	328543-09-5	AG-14361	PARP	DNA Damage	43	5.10682	0.289854	28	4.84649	0.342787	-0.26	0.051	down	1		28	3.44863	0.247276	25	3.36055	0.261685	-0.09	0.026	down	1
W002	S01	915019-65-7	BEZ235 (NVP-BEZ235, Dactolisib)	PI3K,ATM/ATR,mTOR	PI3K/Akt/mTOR	73	5.59996	0.300256	75	5.32201	0.299544	-0.28	0.05	down	0.178		62	4.24002	0.34593	69	2.89991	0.338488	-1.34	0.316	down	1.46e-06	***	+
W031	S10	80621-81-4	Rifaximin	Others	Others	78	4.98836	0.213608	63	4.7524	0.228434	-0.24	0.048	down	1		81	2.81296	0.115492	60	2.781	0.134189	-0.03	0.011	down	1					No rim image taken
W057	S05	25507-04-4	Clindamycin palmitate HCl	Others	Others	90	6.40656	0.226051	97	6.0982	0.217984	-0.31	0.048	down	1		72	3.46611	0.16004	87	3.34406	0.145909	-0.12	0.035	down	1
W017	S11	77883-43-3	Doxazosin Mesylate	Adrenergic Receptor	Neuronal Signaling	61	4.40164	0.153386	20	4.1895	0.267878	-0.21	0.048	down	0.492		42	2.8181	0.135428	11	2.78455	0.264628	-0.03	0.011	down	1					only one fish - very few rods at rim
W053	S11	550-99-2	Naphazoline HCl	Adrenergic Receptor	Neuronal Signaling	74	5.36662	0.249698	90	5.10833	0.226417	-0.26	0.048	down	1		46	4.20478	0.268929	34	4.46824	0.312807	0.26	0.062	up	1		+
W045	S15	491-67-8	Baicalein	P450 (e.g. CYP17)	Metabolism	40	4.82713	0.256346	59	4.59565	0.212154	-0.23	0.048	down	1		29	3.8446	0.406892	45	4.42515	0.345031	0.58	0.151	up	1
W068	S07	112522-64-2	CI994 (Tacedinaline)	HDAC	Epigenetics	104	4.86927	0.157607	78	4.63897	0.181988	-0.23	0.047	down	0.678		91	3.00825	0.138651	88	3.61216	0.140995	0.6	0.199	up	0.0113	*
W071	S04	344458-19-1	PJ34	PARP	DNA Damage	104	4.47272	0.171044	80	4.26359	0.193311	-0.21	0.047	down	1		114	2.68144	0.0975884	78	2.6409	0.116944	-0.04	0.015	down	1
W077	S02	873652-48-3	GDC-0152	IAP	Apoptosis	89	5.36708	0.183733	101	5.11373	0.172512	-0.25	0.047	down	0.628		95	2.58714	0.134029	104	2.68496	0.129166	0.1	0.039	up	1
W075	S12	274901-16-5	Vildagliptin (LAF-237)	DPP-4	Proteases	149	4.84781	0.164515	144	4.61443	0.167203	-0.23	0.047	down	1		187	3.01877	0.150282	130	3.0778	0.169555	0.06	0.02	up	1
W070	S14	179474-81-8	Prucalopride	5-HT Receptor	Neuronal Signaling	106	4.81899	0.173892	70	4.59466	0.205991	-0.22	0.046	down	1		105	3.20648	0.108908	74	2.77155	0.129729	-0.43	0.134	down	0.0512
W025	S08	144060-53-7	Febuxostat	Others	Others	59	4.74559	0.152212	69	4.52841	0.140751	-0.22	0.046	down	0.884		59	3.23272	0.160459	65	3.02571	0.1558	-0.21	0.065	down	0.462
W038	S20	148849-67-6	Ivabradine HCl	Adrenergic Receptor	Neuronal Signaling	40	4.54519	0.245631	7	4.33973	0.584467	-0.21	0.046	down	1		39	3.58821	0.240135	7	2.43143	0.566811	-1.16	0.323	down	0.843
W026	S17	62893-19-0	Cefoperazone	Others	Others	66	4.60348	0.182364	69	4.39696	0.178356	-0.21	0.046	down	1		42	2.90071	0.17314	51	3.20451	0.157122	0.3	0.103	up	1
W038	S22	659-18-7	Betaxolol	Adrenergic Receptor	Neuronal Signaling	40	4.54519	0.245631	40	4.335	0.245446	-0.21	0.046	down	1		39	3.58821	0.240135	26	3.00927	0.294104	-0.58	0.162	down	1
W009	S06	918505-84-7	PLX-4720	Raf	MAPK	70	5.61374	0.282208	48	5.35884	0.303744	-0.25	0.045	down	1		43	2.95344	0.173488	28	2.89929	0.214993	-0.05	0.017	down	1
W050	S02	483-14-7	Rotundine	Dopamine Receptor	Neuronal Signaling	39	4.90675	0.244776	50	4.68517	0.21668	-0.22	0.045	down	1		28	3.24121	0.288758	40	3.0386	0.241592	-0.2	0.062	down	1
W044	S04	700874-72-2	LY2157299	TGF-beta/Smad	TGF-beta/Smad	43	5.74672	0.261882	53	5.48211	0.238623	-0.26	0.045	down	1		29	4.07288	0.301518	35	3.9395	0.277176	-0.13	0.032	down	1
W012	S01	850876-88-9	Danoprevir (ITMN-191)	HCV Protease	Proteases	98	4.51942	0.161989	74	4.32284	0.184501	-0.2	0.044	down	1		32	5.19885	0.256965	35	3.94281	0.246561	-1.26	0.242	down	0.000598	***
W059	S07	1166227-08-2	A66	PI3K	PI3K/Akt/mTOR	112	4.78518	0.167199	81	4.5758	0.196607	-0.21	0.044	down	1		82	3.4822	0.127075	80	2.80543	0.128654	-0.68	0.195	down	0.00128	**
W066	S25	629664-81-9	XL335	FXR	Others	153	4.79897	0.139538	124	4.58896	0.152349	-0.21	0.044	down	1		112	2.66529	0.119406	108	2.60193	0.121597	-0.06	0.023	down	1
W019	S08	69408-81-7	Amonafide	Topoisomerase	DNA Damage	39	5.25817	0.254378	33	5.02702	0.272532	-0.23	0.044	down	1		34	3.03333	0.225447	23	2.91151	0.262189	-0.12	0.04	down	1
W043	S12	405554-55-4	SB590885	Raf	MAPK	60	4.75467	0.199636	41	4.54854	0.241504	-0.21	0.044	down	1		53	4.33436	0.282768	34	3.76359	0.34075	-0.57	0.132	down	1
W001	S03	796967-16-3	Linifanib (ABT-869)	CSF-1R,PDGFR,VEGFR	Protein Tyrosine Kinase	81	5.62068	0.237063	51	5.37685	0.274725	-0.24	0.043	down	1		41	4.96178	0.284531	44	3.83214	0.275644	-1.13	0.228	down	0.0173	*				3 fish with heart edema, rods may be dying
W028	S04	84680-54-6	Enalaprilat Dihydrate	RAAS	Endocrinology & Hormones	75	4.60907	0.168881	65	4.40708	0.181408	-0.2	0.043	down	1		59	3.14516	0.173468	48	3.32886	0.190851	0.18	0.057	up	1
W078	S08	1402836-58-1	NLG919	IDO	Metabolism	81	4.8501	0.192673	60	4.6357	0.22278	-0.21	0.043	down	1		44	3.33991	0.20959	24	3.06737	0.274989	-0.27	0.081	down	1
W053	S07	59804-37-4	Tenoxicam	Others	Others	74	5.36662	0.249698	79	5.13861	0.241667	-0.23	0.043	down	1		46	4.20478	0.268929	34	4.66529	0.312807	0.46	0.109	up	1
W041	S14	112960-16-4	PD128907 HCl	Dopamine Receptor	Neuronal Signaling	42	5.183	0.30341	57	4.95842	0.267043	-0.22	0.042	down	1		32	4.06175	0.30538	33	3.27685	0.300936	-0.78	0.192	down	0.624
W036	S24	90098-04-7	Rebamipide	Others	Others	76	5.5165	0.20629	36	5.28364	0.266229	-0.23	0.042	down	1		51	3.84562	0.248402	29	3.52056	0.297209	-0.33	0.086	down	1
W075	S08	329-98-6	PMSF	Others	Others	149	4.84781	0.164515	192	4.65099	0.147152	-0.2	0.041	down	1		187	3.01877	0.150282	177	3.73106	0.152899	0.71	0.235	up	0.000326	***	+
W026	S09	54-31-9	Furosemide	Others	Others	66	4.60348	0.182364	58	4.4119	0.194535	-0.19	0.041	down	1		42	2.90071	0.17314	64	2.64391	0.14026	-0.26	0.09	down	1
W075	S09	10083-24-6	Piceatannol	Syk	Angiogenesis	149	4.84781	0.164515	131	4.65281	0.17445	-0.2	0.041	down	1		187	3.01877	0.150282	130	3.03523	0.169349	0.02	0.007	up	1
W050	S07	141505-33-1	Levosimendan	Others	Others	39	4.90675	0.244776	37	4.70231	0.251233	-0.2	0.041	down	1		28	3.24121	0.288758	31	3.87194	0.27443	0.63	0.194	up	1
W003	S03	572924-54-0	Ridaforolimus (Deforolimus, MK-8669)	mTOR	PI3K/Akt/mTOR	71	5.72428	0.200034	77	5.49781	0.193589	-0.23	0.04	down	1		52	3.72153	0.22339	42	2.83262	0.237742	-0.89	0.239	down	0.00265	**
W019	S16	4759-48-2	Isotretinoin	Hydroxylase	Metabolism	39	5.25817	0.254378	56	5.05298	0.223386	-0.21	0.04	down	1		34	3.03333	0.225447	41	2.7521	0.210843	-0.28	0.092	down	1
W012	S11	426219-18-3	TAK-700 (Orteronel)	P450 (e.g. CYP17)	Metabolism	98	4.51942	0.161989	80	4.35439	0.177937	-0.17	0.038	down	1		32	5.19885	0.256965	28	3.31956	0.273999	-1.88	0.362	down	3.33e-06	***
W012	S04	120511-73-1	Anastrozole	Aromatase	Endocrinology & Hormones	98	4.51942	0.161989	86	4.34735	0.171949	-0.17	0.038	down	1		32	5.19885	0.256965	40	3.56643	0.231305	-1.63	0.314	down	1.11e-05	***
W012	S05	170729-80-3	Aprepitant	Substance P	Others	98	4.51942	0.161989	76	4.34655	0.182377	-0.17	0.038	down	1		32	5.19885	0.256965	39	3.80606	0.234282	-1.39	0.267	down	0.000196	***
W031	S17	60-31-1	Acetylcholine Chloride	AChR	Neuronal Signaling	78	4.98836	0.213608	92	4.80305	0.207312	-0.19	0.038	down	1		81	2.81296	0.115492	39	2.58051	0.166441	-0.23	0.082	down	1
W030	S05	532-03-6	Methocarbamol	Others	Others	60	4.6938	0.216214	54	4.51747	0.222074	-0.18	0.038	down	1		50	2.95018	0.177933	48	2.94782	0.181319	0	0	down	1
W001	S08	606143-52-6	Selumetinib (AZD6244)	MEK	MAPK	81	5.62068	0.237063	60	5.41671	0.261173	-0.2	0.036	down	1		41	4.96178	0.284531	43	4.45079	0.279291	-0.51	0.103	down	0.181
W030	S12	59-67-6	Nicotinic Acid	Others	Others	60	4.6938	0.216214	51	4.52257	0.225508	-0.17	0.036	down	1		50	2.95018	0.177933	59	2.52601	0.164623	-0.42	0.142	down	1
W070	S10	925705-73-3	TG100713	PI3K	PI3K/Akt/mTOR	106	4.81899	0.173892	85	4.64872	0.190206	-0.17	0.035	down	1		105	3.20648	0.108908	96	2.47425	0.113899	-0.73	0.228	down	3.04e-05	***
W038	S07	118288-08-7	Lafutidine	Histamine Receptor	Neuronal Signaling	40	4.54519	0.245631	43	4.39524	0.236942	-0.15	0.033	down	1		39	3.58821	0.240135	43	4.4714	0.228693	0.88	0.245	up	0.136
W066	S16	248281-84-7	Laquinimod	Others	Others	153	4.79897	0.139538	181	4.63504	0.130568	-0.16	0.033	down	1		112	2.66529	0.119406	104	2.99401	0.123914	0.33	0.124	up	0.842
W031	S05	536-33-4	Ethionamide	Others	Others	78	4.98836	0.213608	48	4.82887	0.250807	-0.16	0.032	down	1		81	2.81296	0.115492	56	2.61595	0.138899	-0.2	0.071	down	1
W030	S19	40828-46-4	Suprofen	Others	Others	60	4.6938	0.216214	65	4.54037	0.212002	-0.15	0.032	down	1		50	2.95018	0.177933	76	2.61589	0.14684	-0.33	0.112	down	1
W054	S11	3366-95-8	Secnidazole	Others	Others	86	5.38929	0.209965	82	5.21452	0.214982	-0.17	0.032	down	1		93	3.48992	0.19278	90	3.62921	0.195669	0.14	0.04	up	1
W043	S14	348622-88-8	UK 383367	Procollagen C Proteinase	Metabolism	60	4.75467	0.199636	56	4.60214	0.206643	-0.15	0.032	down	1		53	4.33436	0.282768	33	4.90485	0.345151	0.57	0.132	up	1
W012	S09	50-35-1	Thalidomide	TNF-alpha,E3 Ligase	Apoptosis	98	4.51942	0.161989	81	4.37824	0.176961	-0.14	0.031	down	1		32	5.19885	0.256965	38	3.36506	0.23724	-1.83	0.352	down	1.01e-06	***
W012	S07	129453-61-8	Fulvestrant	Estrogen/progestogen Receptor	Endocrinology & Hormones	98	4.51942	0.161989	105	4.38204	0.156798	-0.14	0.031	down	1		32	5.19885	0.256965	50	3.96478	0.208298	-1.23	0.237	down	0.000444	***
W046	S06	480-40-0	Chrysin	Others	Others	41	5.45517	0.345082	32	5.28961	0.368982	-0.17	0.031	down	1		43	3.28084	0.285402	20	2.59227	0.37926	-0.69	0.21	down	0.952
W022	S18	186497-07-4	Zibotentan (ZD4054)	Endothelin Receptor	GPCR & G Protein	82	4.90539	0.157464	69	4.75295	0.168439	-0.15	0.031	down	1		53	3.33932	0.164037	69	3.08782	0.145829	-0.25	0.075	down	1
W038	S15	167221-71-8	Clevidipine Butyrate	Calcium Channel	Transmembrane Transporters	40	4.54519	0.245631	44	4.4021	0.234172	-0.14	0.031	down	1		39	3.58821	0.240135	23	3.56565	0.312696	-0.02	0.006	down	1
W029	S16	10238-21-8	Glyburide	Others	Others	52	4.34941	0.277208	60	4.21733	0.270699	-0.13	0.03	down	1		72	3.22626	0.13427	57	2.9014	0.150907	-0.32	0.099	down	1
W013	S16	33419-42-0	Etoposide	Topoisomerase	DNA Damage	49	4.61435	0.213909	65	4.48241	0.194433	-0.13	0.028	down	1		37	3.72516	0.220122	44	2.98466	0.206812	-0.74	0.199	down	0.0488	*
W025	S21	925701-49-1	KU-60019	ATM/ATR	DNA Damage	59	4.74559	0.152212	44	4.61682	0.176258	-0.13	0.027	down	1		59	3.23272	0.160459	32	2.33763	0.199	-0.9	0.278	down	0.000471	***
W001	S04	912444-00-9	Veliparib (ABT-888)	PARP	DNA Damage	81	5.62068	0.237063	92	5.47469	0.228684	-0.15	0.027	down	1		41	4.96178	0.284531	48	4.1602	0.265474	-0.8	0.161	down	0.0929
W010	S20	603139-19-1	Odanacatib (MK-0822)	Cathepsin K	Others	72	6.18827	0.201358	85	6.01729	0.18558	-0.17	0.027	down	0.53		35	3.7666	0.223628	37	3.04036	0.217538	-0.73	0.194	down	0.2
W071	S07	1161205-04-4	VU 0361737	GluR	Neuronal Signaling	104	4.47272	0.171044	33	4.35365	0.296545	-0.12	0.027	down	1		114	2.68144	0.0975884	37	2.75508	0.168595	0.07	0.026	up	1					rods are stumpy and dying
W069	S14	77086-21-6	MK-801 (Dizocilpine)	GluR	Neuronal Signaling	103	3.84491	0.156212	67	3.7437	0.187462	-0.1	0.026	down	0.648		118	3.1025	0.11146	78	2.45165	0.134667	-0.65	0.21	down	0.000878	***				fainter red signal in all/most cell membranes
W003	S07	388082-77-7	Lapatinib (GW-572016) Ditosylate	HER2,EGFR	Protein Tyrosine Kinase	71	5.72428	0.200034	86	5.56984	0.185891	-0.15	0.026	down	1		52	3.72153	0.22339	41	4.12755	0.240008	0.41	0.11	up	0.216
W029	S20	53-86-1	Indomethacin	Others	Others	52	4.34941	0.277208	81	4.24276	0.259493	-0.11	0.025	down	1		72	3.22626	0.13427	79	3.39823	0.128184	0.17	0.053	up	1
W044	S01	900185-02-6	PIK-294	PI3K	PI3K/Akt/mTOR	43	5.74672	0.261882	58	5.60539	0.229749	-0.14	0.024	down	1		29	4.07288	0.301518	44	4.47367	0.252661	0.4	0.098	up	1
W078	S05	331244-89-4	BAM7	Bcl-2	Apoptosis	81	4.8501	0.192673	34	4.74102	0.294494	-0.11	0.023	down	1		44	3.33991	0.20959	18	2.70977	0.314083	-0.63	0.189	down	0.57					rods are missing/dying
W063	S13	264218-23-7	SB415286	GSK-3	PI3K/Akt/mTOR	103	5.52659	0.160388	138	5.4046	0.139086	-0.12	0.022	down	0.56		97	3.0463	0.113986	109	2.45012	0.107528	-0.6	0.197	down	0.00114	**
W031	S16	2627-69-2	Acadesine	AMPK	PI3K/Akt/mTOR	78	4.98836	0.213608	79	4.87737	0.21269	-0.11	0.022	down	1		81	2.81296	0.115492	55	2.61038	0.140156	-0.2	0.071	down	1
W036	S15	43229-80-7	Formoterol Hemifumarate	Adrenergic Receptor	Neuronal Signaling	76	5.5165	0.20629	43	5.39335	0.249284	-0.12	0.022	down	1		51	3.84562	0.248402	33	3.50304	0.284208	-0.34	0.088	down	1
W003	S06	220127-57-1	Imatinib Mesylate (STI571)	c-Kit,Bcr-Abl,PDGFR	Protein Tyrosine Kinase	71	5.72428	0.200034	89	5.60509	0.183687	-0.12	0.021	down	1		52	3.72153	0.22339	45	2.88314	0.232839	-0.84	0.226	down	0.00317	**
W030	S10	72559-06-9	Rifabutin	Others	Others	60	4.6938	0.216214	39	4.5894	0.243998	-0.1	0.021	down	1		50	2.95018	0.177933	31	2.15034	0.223385	-0.8	0.271	down	0.0741
W052	S12	15500-66-0	Pancuronium dibromide	AChR	Neuronal Signaling	35	4.36457	0.255104	54	4.27556	0.205378	-0.09	0.021	down	1		29	3.28524	0.290975	36	3.48509	0.261883	0.2	0.061	up	1
W043	S04	566-48-3	Formestane	Aromatase	Endocrinology & Hormones	60	4.75467	0.199636	42	4.65238	0.238611	-0.1	0.021	down	1		53	4.33436	0.282768	41	4.39114	0.314446	0.06	0.014	up	1
W048	S10	552-41-0	Paeonol	Others	Others	51	7.40829	1.00542	22	7.25782	1.52967	-0.15	0.02	down	1		38	7.21011	1.22297	23	2.83043	1.57197	-4.38	0.607	down	0.279		+			rods dying - look like crap
W013	S08	50-18-0	Cyclophosphamide	DNA/RNA Synthesis	DNA Damage	49	4.61435	0.213909	52	4.52515	0.209452	-0.09	0.02	down	1		37	3.72516	0.220122	34	3.24898	0.22677	-0.48	0.129	down	0.48
W054	S04	957-68-6	7-Aminocephalosporanic acid	Others	Others	86	5.38929	0.209965	88	5.2789	0.207602	-0.11	0.02	down	1		93	3.48992	0.19278	96	3.24446	0.1901	-0.25	0.072	down	1
W043	S09	136572-09-3	Irinotecan HCl Trihydrate	Topoisomerase	DNA Damage	60	4.75467	0.199636	41	4.66049	0.241504	-0.09	0.019	down	1		53	4.33436	0.282768	46	4.12965	0.298977	-0.2	0.046	down	1				+	few new rods, no/small proliferative zone
W014	S05	119413-54-6	Topotecan HCl	Topoisomerase	DNA Damage	93	5.70012	0.207493	77	5.60197	0.219532	-0.1	0.018	down	1		27	3.55388	0.252235	26	3.94272	0.256683	0.39	0.11	up	1
W046	S12	520-27-4	Diosmin	Others	Others	41	5.45517	0.345082	38	5.35189	0.351634	-0.1	0.018	down	1		43	3.28084	0.285402	25	3.46434	0.346799	0.18	0.055	up	1
W056	S13	15318-45-3	Thiamphenicol	Others	Others	107	4.85113	0.278504	97	4.77609	0.284718	-0.08	0.016	down	1		98	3.38674	0.150075	85	3.28268	0.160451	-0.1	0.03	down	1
W012	S23	25316-40-9	Doxorubicin (Adriamycin)	Autophagy,Topoisomerase	DNA Damage	98	4.51942	0.161989	79	4.45103	0.178984	-0.07	0.015	down	1		32	5.19885	0.256965	38	2.88286	0.236778	-2.32	0.446	down	2.07e-10	***
W077	S10	1251156-08-7	XL388	mTOR	PI3K/Akt/mTOR	89	5.36708	0.183733	108	5.28564	0.166836	-0.08	0.015	down	0.742		95	2.58714	0.134029	122	2.27579	0.121153	-0.31	0.12	down	0.791
W052	S01	78415-72-2	Milrinone	ATPase,PDE	Metabolism	35	4.36457	0.255104	49	4.30633	0.215602	-0.06	0.014	down	1		29	3.28524	0.290975	31	3.57678	0.281769	0.29	0.088	up	1
W012	S10	1012054-59-9	CUDC-101	HDAC,HER2,EGFR	Epigenetics	98	4.51942	0.161989	59	4.4624	0.205737	-0.06	0.013	down	1		32	5.19885	0.256965	28	3.57738	0.2743	-1.62	0.312	down	7.21e-05	***	+
W025	S02	117570-53-3	DMXAA (Vadimezan)	VDA	Angiogenesis	59	4.74559	0.152212	80	4.6875	0.130716	-0.06	0.013	down	1		59	3.23272	0.160459	61	2.72241	0.159115	-0.51	0.158	down	0.0326	*
W024	S08	171596-29-5	Tadalafil	PDE	Metabolism	68	5.98702	0.199966	81	5.90512	0.1841	-0.08	0.013	down	1		68	2.65392	0.148863	51	3.00413	0.171222	0.35	0.132	up	0.464
W053	S06	21736-83-4	Spectinomycin HCl	Others	Others	74	5.36662	0.249698	92	5.30076	0.223943	-0.07	0.013	down	1		46	4.20478	0.268929	30	4.17533	0.333009	-0.03	0.007	down	1
W075	S15	81131-70-6	Pravastatin sodium	HMG-CoA Reductase	Metabolism	149	4.84781	0.164515	195	4.7883	0.146169	-0.06	0.012	down	1		187	3.01877	0.150282	181	3.05263	0.151822	0.03	0.01	up	1
W050	S03	5985-28-4	Synephrine HCl	Adrenergic Receptor	Neuronal Signaling	39	4.90675	0.244776	40	4.84876	0.24176	-0.06	0.012	down	1		28	3.24121	0.288758	29	3.69217	0.283736	0.45	0.139	up	1
W074	S08	64984-31-2	Pifithrin-μ	p53	Apoptosis	113	5.5452	0.208005	85	5.48856	0.228635	-0.06	0.011	down	1		112	3.21945	0.157682	96	2.52357	0.168847	-0.7	0.217	down	0.016	*
W044	S02	273404-37-8,851091-96-8	VX-765	Caspase	Apoptosis	43	5.74672	0.261882	23	5.68577	0.347588	-0.06	0.01	down	1		29	4.07288	0.301518	17	3.37636	0.380999	-0.7	0.172	down	1
W036	S01	51-52-5	Propylthiouracil	Others	Others	76	5.5165	0.20629	40	5.46685	0.25612	-0.05	0.009	down	1		51	3.84562	0.248402	32	3.19987	0.287249	-0.65	0.169	down	0.236
W054	S06	137-66-6	L-Ascorbyl 6-palmitate	Others	Others	86	5.38929	0.209965	69	5.3438	0.234238	-0.05	0.009	down	1		93	3.48992	0.19278	70	3.62913	0.220114	0.14	0.04	up	1					rods look sick
W034	S17	76095-16-4	Enalapril Maleate	RAAS	Endocrinology & Hormones	51	4.88016	0.230137	43	4.83691	0.250729	-0.04	0.008	down	1		26	4.37552	0.307732	19	2.49863	0.357977	-1.88	0.43	down	0.000554	***
W059	S13	207679-81-0	5-hydroxymethyl Tolterodine (PNU 200577, 5-HMT, 5-HM)	AChR	Neuronal Signaling	112	4.78518	0.167199	105	4.74829	0.172682	-0.04	0.008	down	1		82	3.4822	0.127075	83	2.95867	0.126308	-0.52	0.149	down	0.0174	*
W022	S20	209410-46-8	VX-745	p38 MAPK	MAPK	82	4.90539	0.157464	74	4.86836	0.163865	-0.04	0.008	down	1		53	3.33932	0.164037	32	2.75488	0.206133	-0.58	0.174	down	0.324
W049	S02	153-18-4	Rutin	Others	Others	50	4.18911	0.199619	37	4.1562	0.227877	-0.03	0.007	down	1		38	2.8463	0.251292	36	3.42428	0.257062	0.58	0.204	up	0.552
W009	S07	186692-46-6	Roscovitine (Seliciclib,CYC202)	CDK	Cell Cycle	70	5.61374	0.282208	87	5.57142	0.272329	-0.04	0.007	down	1		43	2.95344	0.173488	37	2.64622	0.187026	-0.31	0.105	down	1
W018	S03	75507-68-5	Flupirtine maleate	DNA/RNA Synthesis	DNA Damage	55	5.33863	0.304747	52	5.29673	0.308957	-0.04	0.007	down	1		37	2.95207	0.196972	31	3.02772	0.214851	0.08	0.027	up	1
W056	S05	3810-74-0	Streptomycin sulfate	Others	Others	107	4.85113	0.278504	120	4.81876	0.271918	-0.03	0.006	down	1		98	3.38674	0.150075	108	3.45436	0.143445	0.07	0.021	up	1
W075	S13	210421-74-2	Sitaxentan sodium	Endothelin Receptor	GPCR & G Protein	149	4.84781	0.164515	133	4.8187	0.173213	-0.03	0.006	down	1		187	3.01877	0.150282	148	3.20136	0.162169	0.18	0.06	up	1
W022	S04	53902-12-8	Tranilast	Others	Others	82	4.90539	0.157464	26	4.87536	0.257871	-0.03	0.006	down	1		53	3.33932	0.164037	25	3.16705	0.232471	-0.17	0.051	down	1
W050	S01	498-02-2	Apocynin	Others	Others	39	4.90675	0.244776	28	4.87981	0.288386	-0.03	0.006	down	1		28	3.24121	0.288758	23	2.98091	0.318602	-0.26	0.08	down	1
W001	S07	808118-40-3	FG-4592	HIF	Angiogenesis	81	5.62068	0.237063	81	5.59381	0.237286	-0.03	0.005	down	1		41	4.96178	0.284531	48	4.22513	0.265133	-0.74	0.149	down	0.0947
W052	S02	70476-82-3	Mitoxantrone HCl	Others	Others	35	4.36457	0.255104	39	4.34692	0.241668	-0.02	0.005	down	1		29	3.28524	0.290975	30	4.24144	0.285867	0.96	0.292	up	0.206		+			rounded cell bodies
W074	S01	610798-31-7	Icotinib	EGFR	Protein Tyrosine Kinase	113	5.5452	0.208005	52	5.51654	0.276349	-0.03	0.005	down	1		112	3.21945	0.157682	54	2.95867	0.220773	-0.26	0.081	down	1		+

## Sheet: Ds Increased
Week	Sample	CAS Number	Small Molecule	Target	Pathway	Dg Control nROS	Dg Control Mean	Dg Control Standard Deviation	Dg nROS	Dg Mean	Dg Standard Deviation	Dg Mean Difference	Dg Percent Difference	Dg Up/Down	Dg p-Value	Dg Significance	Ds Control nROS	Ds Control Mean	Ds Control Standard Deviation	Ds nROS	Ds Mean	Ds Standard Deviation	Ds Mean Difference	Ds Percent Difference	Ds Up/Down	Ds p-Value	Ds Significance	Phagosomes	Rhodopsin Mislocalization	Ciliary Marginal Zone	Notes
W046	S09	59865-13-3	Cyclosporin A	Others	Others	41	5.45517	0.345082	4	2.41726	0.816176	-3.04	0.557	down	0.00228	**	43	3.28084	0.285402	2	5.38994	1.09265	2.11	0.643	up	0.673					rods mostly dead
W033	S14	127-07-1	Hydroxyurea	Others	Others	59	4.68322	0.19425	44	5.93955	0.224937	1.26	0.269	up	0.000426	***	43	3.0073	0.252156	31	4.91129	0.296977	1.9	0.632	up	2.05e-05	***
W024	S12	942947-93-5	CCT129202	Aurora Kinase	Cell Cycle	68	5.98702	0.199966	85	3.87096	0.180134	-2.12	0.354	down	4e-15	***	68	2.65392	0.148863	61	4.1906	0.156857	1.54	0.58	up	1.14e-11	***			+	rim is filled with rods (some new) - no proliferative zone, some Cherry in ONL not in rods
W033	S01	1197-18-8	Tranexamic Acid	Others	Others	59	4.68322	0.19425	45	5.54556	0.222423	0.86	0.184	up	0.042	*	43	3.0073	0.252156	33	4.59606	0.287837	1.59	0.529	up	0.000627	***
W024	S15	844442-38-2	AT7519	CDK	Cell Cycle	68	5.98702	0.199966	83	4.32318	0.18205	-1.66	0.277	down	2.34e-09	***	68	2.65392	0.148863	66	4.04135	0.150922	1.39	0.524	up	5.91e-10	***	+
W033	S15	7681-11-0	Potassium Iodide	Others	Others	59	4.68322	0.19425	33	5.55727	0.259735	0.87	0.186	up	0.0775		43	3.0073	0.252156	32	4.525	0.2923	1.52	0.505	up	0.00152	**
W024	S16	955365-80-7	MK-1775	Wee1	Cell Cycle	68	5.98702	0.199966	70	5.44265	0.196875	-0.54	0.09	down	0.219		68	2.65392	0.148863	45	3.8122	0.182161	1.16	0.437	up	1.05e-05	***
W060	S08	602306-29-6	AZD5438	CDK	Cell Cycle	117	5.15161	0.180418	90	3.8653	0.193451	-1.29	0.25	down	3.63e-10	***	113	2.31406	0.0922423	83	3.2864	0.107629	0.97	0.419	up	6.91e-11	***
W027	S04	26159-34-2	Naproxen	COX	Neuronal Signaling	60	5.09478	0.225814	45	4.59258	0.253578	-0.5	0.098	down	0.844		51	3.1298	0.167994	30	4.43533	0.219037	1.31	0.419	up	4.28e-05	***
W024	S21	1094614-85-3	BIX 02189	MEK	MAPK	68	5.98702	0.199966	51	4.12966	0.22874	-1.86	0.311	down	4.45e-09	***	68	2.65392	0.148863	42	3.70122	0.188431	1.05	0.396	up	0.000161	***	+
W035	S03	125-33-7	Primidone	Others	Others	42	4.14193	0.250793	29	4.64586	0.301815	0.5	0.121	up	0.995		31	2.6929	0.240975	27	3.75481	0.258209	1.06	0.394	up	0.0291	*
W023	S10	356559-20-1	SB525334	TGF-beta/Smad	TGF-beta/Smad	71	4.60069	0.16256	22	3.29119	0.252351	-1.31	0.285	down	5.99e-06	***	53	3.35161	0.160369	21	4.65804	0.250776	1.31	0.391	up	7.42e-05	***				rods dying - not many rods
W049	S03	138-52-3	Salicin	Others	Others	50	4.18911	0.199619	38	3.54139	0.224999	-0.65	0.155	down	0.242		38	2.8463	0.251292	37	3.94683	0.254052	1.1	0.386	up	0.00539	**
W051	S03	104632-26-0	Pramipexole	Dopamine Receptor	Neuronal Signaling	42	4.62	0.237337	28	5.27643	0.290678	0.66	0.143	up	0.562		39	2.79123	0.211775	27	3.81519	0.254522	1.02	0.365	up	0.0198	*
W006	S12	783355-60-2	PCI-24781 (Abexinostat)	HDAC	Cytoskeletal Signaling	35	4.28429	0.158737	20	3.4685	0.20999	-0.82	0.191	down	0.00582	**	34	2.49553	0.205863	25	3.40654	0.238731	0.91	0.365	up	0.0302	*			+	no new rods at rim; rods look unhealthy
W033	S03	82410-32-0	Ganciclovir	Others	Others	59	4.68322	0.19425	74	5.355	0.173449	0.67	0.143	up	0.089		43	3.0073	0.252156	43	4.03886	0.252156	1.03	0.342	up	0.0649
W033	S19	68-19-9	Vitamin B12	Others	Others	59	4.68322	0.19425	49	6.44776	0.213152	1.76	0.376	up	1.89e-08	***	43	3.0073	0.252156	31	4.03613	0.296977	1.03	0.342	up	0.131
W024	S07	745-65-3	Alprostadil	Others	Others	68	5.98702	0.199966	80	4.92457	0.18515	-1.06	0.177	down	0.000526	***	68	2.65392	0.148863	35	3.53166	0.206078	0.88	0.332	up	0.00679	**
W045	S16	21967-41-9	Baicalin	Others	Others	40	4.82713	0.256346	62	5.9928	0.207312	1.17	0.242	up	0.00369	**	29	3.8446	0.406892	40	5.06384	0.359231	1.22	0.317	up	0.114
W035	S16	83919-23-7	Mometasone furoate	Others	Others	42	4.14193	0.250793	28	3.66429	0.307157	-0.48	0.116	down	0.995		31	2.6929	0.240975	28	3.52086	0.253556	0.83	0.308	up	0.179		+			inner nuclear layer cell bodies are red
W049	S10	115-53-7	Sinomenine	Others	Others	50	4.18911	0.199619	34	4.41207	0.237478	0.22	0.053	up	1		38	2.8463	0.251292	31	3.71192	0.273197	0.87	0.306	up	0.0821
W047	S17	1180-71-8	Limonin	Others	Others	46	5.39022	0.244065	28	6.32071	0.312828	0.93	0.173	up	0.342		26	3.00431	0.304552	25	3.89937	0.310489	0.9	0.3	up	0.684
W078	S21	1247819-59-5	P22077	DUB	Ubiquitin	81	4.8501	0.192673	87	5.2617	0.186992	0.41	0.085	up	0.94		44	3.33991	0.20959	29	4.33219	0.25455	0.99	0.296	up	0.0192	*
W033	S23	443-48-1	Metronidazole	Others	Others	59	4.68322	0.19425	55	5.09218	0.20119	0.41	0.088	up	0.575		43	3.0073	0.252156	40	3.887	0.261441	0.88	0.293	up	0.216
W049	S15	568-72-9	Tanshinone IIA	Others	Others	50	4.18911	0.199619	64	3.74013	0.179584	-0.45	0.107	down	0.638		38	2.8463	0.251292	42	3.67256	0.241898	0.83	0.292	up	0.0693
W052	S02	70476-82-3	Mitoxantrone HCl	Others	Others	35	4.36457	0.255104	39	4.34692	0.241668	-0.02	0.005	down	1		29	3.28524	0.290975	30	4.24144	0.285867	0.96	0.292	up	0.206		+			rounded cell bodies
W024	S13	238750-77-1	Tosedostat (CHR2797)	Aminopeptidase	Metabolism	68	5.98702	0.199966	72	4.85552	0.19459	-1.13	0.189	down	0.000305	***	68	2.65392	0.148863	56	3.41692	0.163543	0.76	0.286	up	0.00679	**	+
W052	S07	1476-53-5	Novobiocin Sodium	Others	Others	35	4.36457	0.255104	43	4.99837	0.230153	0.63	0.144	up	0.521		29	3.28524	0.290975	32	4.20081	0.277063	0.92	0.28	up	0.225
W035	S04	77191-36-7	Nefiracetam	GABA Receptor	Neuronal Signaling	42	4.14193	0.250793	32	5.23031	0.287319	1.09	0.263	up	0.0389	*	31	2.6929	0.240975	23	3.43174	0.279762	0.74	0.275	up	0.409
W047	S22	6202-27-3	Morin Hydrate	Others	Others	46	5.39022	0.244065	27	4.83296	0.318569	-0.56	0.104	down	1		26	3.00431	0.304552	31	3.82176	0.279957	0.82	0.273	up	0.742
W011	S15	284028-89-3	XAV-939	Wnt/beta-catenin	Stem Cells & Wnt	74	5.79135	0.165379	107	4.28589	0.137533	-1.51	0.261	down	1.55e-11	***	34	2.61088	0.166099	44	3.31386	0.146009	0.7	0.268	up	0.00887	**
W047	S15	525-79-1	Kinetin	Others	Others	46	5.39022	0.244065	31	5.79548	0.297306	0.41	0.076	up	1		26	3.00431	0.304552	26	3.80385	0.304551	0.8	0.266	up	0.936
W043	S11	1056634-68-4	CYT387	JAK	JAK/STAT	60	4.75467	0.199636	55	3.75582	0.208513	-1	0.21	down	0.00756	**	53	4.33436	0.282768	48	5.48042	0.29345	1.15	0.265	up	0.0276	*		+		Rhodopsin mislocalization in inner segment
W024	S14	1349796-36-6	SAR245409 (XL765)	PI3K,mTOR	PI3K/Akt/mTOR	68	5.98702	0.199966	59	4.9461	0.213548	-1.04	0.174	down	0.00223	**	68	2.65392	0.148863	53	3.33916	0.168305	0.69	0.26	up	0.0245	*				many stumpy rods
W047	S04	1405-86-3	Glycyrrhizic Acid	Others	Others	46	5.39022	0.244065	30	5.799	0.302221	0.41	0.076	up	1		26	3.00431	0.304552	47	3.76826	0.230242	0.76	0.253	up	0.726
W066	S10	1300031-49-5	I-BET151 (GSK1210151A)	Epigenetic Reader Domain	Epigenetics	153	4.79897	0.139538	126	4.3507	0.151296	-0.45	0.094	down	0.153		112	2.66529	0.119406	106	3.32158	0.122739	0.66	0.248	up	0.00216	**
W038	S07	118288-08-7	Lafutidine	Histamine Receptor	Neuronal Signaling	40	4.54519	0.245631	43	4.39524	0.236942	-0.15	0.033	down	1		39	3.58821	0.240135	43	4.4714	0.228693	0.88	0.245	up	0.136
W027	S16	128-13-2	Ursodiol	Others	Others	60	5.09478	0.225814	62	3.86053	0.223404	-1.23	0.241	down	3.29e-05	***	51	3.1298	0.167994	60	3.88817	0.154883	0.76	0.243	up	0.0163	*
W028	S20	22254-24-6	Ipratropium Bromide	Others	Others	75	4.60907	0.168881	73	5.0289	0.171179	0.42	0.091	up	0.652		59	3.14516	0.173468	52	3.90537	0.183786	0.76	0.242	up	0.0319	*
W045	S04	90-33-5	4-Methylumbelliferone (4-MU)	Others	Others	40	4.82713	0.256346	61	4.50976	0.208744	-0.32	0.066	down	1		29	3.8446	0.406892	56	4.77075	0.319886	0.93	0.242	up	0.382
W075	S08	329-98-6	PMSF	Others	Others	149	4.84781	0.164515	192	4.65099	0.147152	-0.2	0.041	down	1		187	3.01877	0.150282	177	3.73106	0.152899	0.71	0.235	up	0.000326	***	+
W024	S01	378-44-9	Betamethasone	Others	Others	68	5.98702	0.199966	52	4.59039	0.226357	-1.4	0.234	down	2.18e-05	***	68	2.65392	0.148863	46	3.27245	0.180125	0.62	0.234	up	0.0674		+
W033	S10	76963-41-2	Nizatidine	Histamine Receptor	Neuronal Signaling	59	4.68322	0.19425	40	5.3565	0.235916	0.67	0.143	up	0.221		43	3.0073	0.252156	30	3.7076	0.301886	0.7	0.233	up	0.9
W047	S01	528-48-3	Fisetin	Others	Others	46	5.39022	0.244065	32	5.93625	0.292624	0.55	0.102	up	1		26	3.00431	0.304552	26	3.70466	0.30466	0.7	0.233	up	1
W006	S02	280744-09-4	SB216763	GSK-3	PI3K/Akt/mTOR	35	4.28429	0.158737	39	4.42718	0.150377	0.14	0.033	up	0.513		34	2.49553	0.205863	28	3.07135	0.226581	0.58	0.232	up	0.478					rods may be dying
W053	S13	51-43-4	L-Adrenaline	Adrenergic Receptor	Neuronal Signaling	74	5.36662	0.249698	77	5.05338	0.244786	-0.31	0.058	down	1		46	4.20478	0.268929	20	5.162	0.40785	0.96	0.228	up	0.651		+	+		degenerating rods, sporadic mislocalized Rhodopsin in cell body and inner segment
W024	S20	1094614-84-2	BIX 02188	MEK	MAPK	68	5.98702	0.199966	55	5.09863	0.220917	-0.89	0.149	down	0.0182	*	68	2.65392	0.148863	60	3.25796	0.158238	0.6	0.226	up	0.0538		+
W024	S23	841290-80-0	R406 (free base)	Syk	Angiogenesis	68	5.98702	0.199966	59	5.56356	0.213176	-0.42	0.07	down	0.534		68	2.65392	0.148863	55	3.25746	0.165003	0.6	0.226	up	0.0604
W052	S16	6119-47-7	Quinine HCl Dihydrate	Others	Others	35	4.36457	0.255104	27	5.02556	0.290448	0.66	0.151	up	0.589		29	3.28524	0.290975	28	4.01768	0.295579	0.73	0.222	up	0.727
W024	S06	138402-11-6	Irbesartan	RAAS	Endocrinology & Hormones	68	5.98702	0.199966	49	4.37706	0.233387	-1.61	0.269	down	8.76e-07	***	68	2.65392	0.148863	49	3.24373	0.174683	0.59	0.222	up	0.075
W076	S26	168021-79-2	NXY-059	Others	Others	65	4.04523	0.195558	48	5.16	0.227569	1.11	0.274	up	0.00304	**	75	2.76077	0.163863	49	3.3624	0.202057	0.6	0.217	up	0.322					only 2 Cherry+ and only 1 of those was good
W053	S08	224785-90-4	Vardenafil HCl Trihydrate	PDE	Metabolism	74	5.36662	0.249698	98	5.49143	0.216979	0.12	0.022	up	1		46	4.20478	0.268929	36	5.08639	0.303994	0.88	0.209	up	0.418					missing inner segments - stumpy
W018	S06	446-72-0	Genistein	Topoisomerase,EGFR	Protein Tyrosine Kinase	55	5.33863	0.304747	46	5.84293	0.319208	0.5	0.094	up	1		37	2.95207	0.196972	28	3.56465	0.225598	0.61	0.207	up	0.814
W078	S10	220036-08-8	NU6027	CDK	Cell Cycle	81	4.8501	0.192673	73	4.00736	0.202975	-0.84	0.173	down	0.0258	*	44	3.33991	0.20959	21	4.02533	0.292792	0.69	0.207	up	0.409		+
W049	S02	153-18-4	Rutin	Others	Others	50	4.18911	0.199619	37	4.1562	0.227877	-0.03	0.007	down	1		38	2.8463	0.251292	36	3.42428	0.257062	0.58	0.204	up	0.552
W033	S17	98-92-0	Nicotinamide (Vitamin B3)	Others	Others	59	4.68322	0.19425	43	5.86163	0.227537	1.18	0.252	up	0.00139	**	43	3.0073	0.252156	38	3.62053	0.268233	0.61	0.203	up	1
W045	S09	520-36-5	Apigenin	P450 (e.g. CYP17)	Metabolism	40	4.82713	0.256346	47	5.04186	0.236966	0.21	0.044	up	1		29	3.8446	0.406892	33	4.62814	0.386386	0.78	0.203	up	1
W035	S13	2922-28-3	Adenine HCl	DNA/RNA Synthesis	DNA Damage	42	4.14193	0.250793	44	4.53432	0.245027	0.39	0.094	up	0.995		31	2.6929	0.240975	36	3.23639	0.223616	0.54	0.201	up	0.786		+
W024	S03	15686-71-2	Cephalexin	Others	Others	68	5.98702	0.199966	44	5.24596	0.244926	-0.74	0.124	down	0.0942		68	2.65392	0.148863	43	3.18232	0.186236	0.53	0.2	up	0.177
W049	S16	480-18-2	Taxifolin (Dihydroquercetin)	Others	Others	50	4.18911	0.199619	40	3.97188	0.220037	-0.22	0.053	down	1		38	2.8463	0.251292	31	3.41624	0.272863	0.57	0.2	up	0.556
W068	S07	112522-64-2	CI994 (Tacedinaline)	HDAC	Epigenetics	104	4.86927	0.157607	78	4.63897	0.181988	-0.23	0.047	down	0.678		91	3.00825	0.138651	88	3.61216	0.140995	0.6	0.199	up	0.0113	*
W028	S16	56-75-7	Chloramphenicol	Others	Others	75	4.60907	0.168881	48	5.10438	0.211102	0.5	0.108	up	0.652		59	3.14516	0.173468	45	3.76615	0.196259	0.62	0.197	up	0.252
W051	S13	859-18-7	Lincomycin HCl	Others	Others	42	4.62	0.237337	45	5.93933	0.22929	1.32	0.286	up	0.000639	***	39	2.79123	0.211775	26	3.33654	0.25937	0.55	0.197	up	0.931
W043	S01	940310-85-0	NVP-BHG712	Raf,Src,Bcr-Abl,VEGFR,Ephrin receptor	Protein Tyrosine Kinase	60	4.75467	0.199636	37	5.18757	0.254223	0.43	0.09	up	1		53	4.33436	0.282768	45	5.1772	0.302107	0.84	0.194	up	0.313
W050	S07	141505-33-1	Levosimendan	Others	Others	39	4.90675	0.244776	37	4.70231	0.251233	-0.2	0.041	down	1		28	3.24121	0.288758	31	3.87194	0.27443	0.63	0.194	up	1
W024	S05	78110-38-0	Aztreonam	Others	Others	68	5.98702	0.199966	52	5.12041	0.226399	-0.87	0.145	down	0.024	*	68	2.65392	0.148863	34	3.16511	0.209088	0.51	0.192	up	0.223		+
W006	S03	152121-47-6	SB203580	p38 MAPK	MAPK	35	4.28429	0.158737	35	3.32029	0.158737	-0.96	0.224	down	0.000105	***	34	2.49553	0.205863	22	2.97159	0.253589	0.48	0.192	up	1				+	very few rods at rim
W049	S09	65666-07-1	Silymarin	Others	Others	50	4.18911	0.199619	40	3.74019	0.220692	-0.45	0.107	down	0.861		38	2.8463	0.251292	42	3.38404	0.24261	0.54	0.19	up	0.556
W047	S06	87-52-5	Gramine	Others	Others	46	5.39022	0.244065	37	6.07108	0.272135	0.68	0.126	up	1		26	3.00431	0.304552	31	3.55441	0.280034	0.55	0.183	up	1
W047	S21	11013-97-1	Methyl-Hesperidin	Others	Others	46	5.39022	0.244065	40	5.098	0.261731	-0.29	0.054	down	1		26	3.00431	0.304552	24	3.55558	0.316522	0.55	0.183	up	1
W033	S06	54-42-2	Idoxuridine	Others	Others	59	4.68322	0.19425	62	5.83823	0.189492	1.16	0.248	up	0.000395	***	43	3.0073	0.252156	42	3.54431	0.25514	0.54	0.18	up	1
W077	S03	1260251-31-7	Birinapant	IAP	Apoptosis	89	5.36708	0.183733	116	4.58489	0.161007	-0.78	0.145	down	0.0121	*	95	2.58714	0.134029	125	3.05115	0.119999	0.46	0.178	up	0.0725
W024	S24	868273-06-7	Org 27569	Cannabinoid Receptor	GPCR & G Protein	68	5.98702	0.199966	58	4.48378	0.214909	-1.5	0.251	down	1.59e-06	***	68	2.65392	0.148863	59	3.12498	0.159487	0.47	0.177	up	0.177
W028	S24	55-98-1	Busulfan	Others	Others	75	4.60907	0.168881	71	4.85451	0.173573	0.25	0.054	up	1		59	3.14516	0.173468	52	3.6891	0.183676	0.54	0.172	up	0.43
W041	S10	1000669-72-6	KW-2449	Aurora Kinase,Bcr-Abl,FLT3	Cell Cycle/Angiogenesis	42	5.183	0.30341	53	3.76324	0.275172	-1.42	0.274	down	0.00143	**	32	4.06175	0.30538	53	4.75237	0.239933	0.69	0.17	up	0.624				+	few new rods and some abnormal
W035	S10	91296-87-6	Sarafloxacin HCl	Others	Others	42	4.14193	0.250793	31	4.73742	0.291917	0.6	0.145	up	0.731		31	2.6929	0.240975	24	3.14125	0.273872	0.45	0.167	up	1
W018	S26	28395-03-1	Bumetanide	Others	Others	55	5.33863	0.304747	51	6.39254	0.310773	1.05	0.197	up	0.0121	*	37	2.95207	0.196972	38	3.43879	0.194273	0.49	0.166	up	1
W078	S16	41276-02-2	TIC10	Akt	PI3K/Akt/mTOR	81	4.8501	0.192673	71	3.69834	0.205285	-1.15	0.237	down	0.00047	***	44	3.33991	0.20959	32	3.89372	0.241286	0.55	0.165	up	0.52			+	+	fish are small - they didn't eat; small proliferative zone but lots of new rods; sporadic Rhodopsin mislocalization in cell body
W021	S02	147127-20-6	Tenofovir	Reverse Transcriptase	Microbiology	76	4.14139	0.153177	51	5.34921	0.186739	1.21	0.292	up	7.3e-06	***	47	2.95164	0.181258	26	3.42956	0.218539	0.48	0.163	up	0.438					some phagosomes; slightly toxic
W041	S07	211915-06-9	Dabigatran Etexilate	Others	Others	42	5.183	0.30341	42	4.72931	0.302376	-0.45	0.087	down	1		32	4.06175	0.30538	24	4.72376	0.351	0.66	0.162	up	1
W052	S03	3160-91-6	Moroxydine HCl	Others	Others	35	4.36457	0.255104	49	4.69633	0.215602	0.33	0.076	up	1		29	3.28524	0.290975	31	3.81205	0.281336	0.53	0.161	up	1
W071	S09	607742-69-8	SB742457	5-HT Receptor	Neuronal Signaling	104	4.47272	0.171044	47	3.74131	0.251089	-0.73	0.163	down	0.0931		114	2.68144	0.0975884	42	3.11537	0.15865	0.43	0.16	up	0.178					rods stumpy and dying
W018	S01	78755-81-4	Flumazenil	GABA Receptor	Neuronal Signaling	55	5.33863	0.304747	63	5.45524	0.295112	0.12	0.022	up	1		37	2.95207	0.196972	32	3.4184	0.211341	0.47	0.159	up	1
W041	S16	732302-99-7	Givinostat (ITF2357)	HDAC	Cytoskeletal Signaling	42	5.183	0.30341	39	4.63681	0.316352	-0.55	0.106	down	1		32	4.06175	0.30538	30	4.70042	0.316924	0.64	0.158	up	1
W028	S23	55268-74-1	Praziquantel	Others	Others	75	4.60907	0.168881	80	5.05887	0.163519	0.45	0.098	up	0.613		59	3.14516	0.173468	77	3.63267	0.154002	0.49	0.156	up	0.443
W028	S02	50-33-9	Phenylbutazone	Others	Others	75	4.60907	0.168881	84	5.33869	0.159578	0.73	0.158	up	0.0253	*	59	3.14516	0.173468	49	3.63157	0.188683	0.49	0.156	up	0.75
W006	S06	658084-23-2	SU11274	c-Met	Protein Tyrosine Kinase	35	4.28429	0.158737	30	2.52333	0.171456	-1.76	0.411	down	4.82e-13	***	34	2.49553	0.205863	27	2.88527	0.230563	0.39	0.156	up	1				+	no new rods at rim
W052	S11	82571-53-7	Ozagrel	Factor Xa	Metabolism	35	4.36457	0.255104	33	5.44727	0.26272	1.08	0.247	up	0.0373	*	29	3.28524	0.290975	30	3.79737	0.286419	0.51	0.155	up	1
W056	S14	25122-46-7	Clobetasol propionate	Others	Others	107	4.85113	0.278504	94	3.9593	0.286754	-0.89	0.183	down	0.00895	**	98	3.38674	0.150075	85	3.90725	0.160455	0.52	0.154	up	0.0871
W024	S02	128794-94-5	Mycophenolate Mofetil	Dehydrogenase	Metabolism	68	5.98702	0.199966	50	5.2558	0.23038	-0.73	0.122	down	0.0932		68	2.65392	0.148863	32	3.06238	0.215459	0.41	0.154	up	0.464
W075	S07	84057-84-1	Lamotrigine	Sodium Channel,5-HT Receptor	Transmembrane Transporters	149	4.84781	0.164515	143	4.59792	0.16761	-0.25	0.052	down	1		187	3.01877	0.150282	152	3.47437	0.160582	0.46	0.152	up	0.116
W006	S09	414864-00-9	Belinostat (PXD101)	HDAC	Epigenetics	35	4.28429	0.158737	64	3.40891	0.117388	-0.88	0.205	down	6.48e-05	***	34	2.49553	0.205863	40	2.87496	0.191012	0.38	0.152	up	1
W045	S15	491-67-8	Baicalein	P450 (e.g. CYP17)	Metabolism	40	4.82713	0.256346	59	4.59565	0.212154	-0.23	0.048	down	1		29	3.8446	0.406892	45	4.42515	0.345031	0.58	0.151	up	1
W065	S13	869901-69-9	MK-2048	Integrase	Microbiology	90	4.80744	0.153259	104	3.80452	0.142571	-1	0.208	down	1.33e-05	***	102	3.15903	0.124143	83	3.62744	0.137576	0.47	0.149	up	0.0795
W015	S07	196597-26-9	Ramelteon	MT Receptor	GPCR & G Protein	45	3.63971	0.242047	40	4.53025	0.246188	0.89	0.245	up	0.00244	**	18	3.24407	0.255176	17	3.71977	0.262031	0.48	0.148	up	1
W027	S08	315-30-0	Allopurinol	OX Receptor	GPCR & G Protein	60	5.09478	0.225814	78	4.64982	0.207884	-0.44	0.086	down	0.838		51	3.1298	0.167994	53	3.58472	0.164794	0.45	0.144	up	0.852
W066	S04	917879-39-1	MK-2461	c-Met,PDGFR,FGFR	Protein Tyrosine Kinase	153	4.79897	0.139538	124	4.92606	0.152338	0.13	0.027	up	1		112	2.66529	0.119406	101	3.04612	0.12574	0.38	0.143	up	0.449
W018	S08	93479-97-1	Glimepiride	DPP-4	Proteases	55	5.33863	0.304747	68	5.52551	0.290229	0.19	0.036	up	1		37	2.95207	0.196972	47	3.37082	0.175225	0.42	0.142	up	1
W035	S11	155-41-9	Methscopolamine	AChR	Neuronal Signaling	42	4.14193	0.250793	33	4.61818	0.282933	0.48	0.116	up	0.995		31	2.6929	0.240975	37	3.06946	0.220573	0.38	0.141	up	1
W047	S12	489-32-7	Icariin	PDE	Metabolism	46	5.39022	0.244065	15	6.49267	0.427405	1.1	0.204	up	0.427		26	3.00431	0.304552	24	3.42287	0.318207	0.42	0.14	up	1
W067	S06	433967-28-3	VU 0357121	GluR	Neuronal Signaling	105	5.13381	0.171629	105	5.18173	0.171696	0.05	0.01	up	1		110	2.87613	0.121127	98	3.27455	0.128083	0.4	0.139	up	0.195
W050	S03	5985-28-4	Synephrine HCl	Adrenergic Receptor	Neuronal Signaling	39	4.90675	0.244776	40	4.84876	0.24176	-0.06	0.012	down	1		28	3.24121	0.288758	29	3.69217	0.283736	0.45	0.139	up	1
W010	S18	937174-76-0	GSK690693	Akt	PI3K/Akt/mTOR	72	6.18827	0.201358	75	4.84372	0.197347	-1.34	0.217	down	1.27e-05	***	35	3.7666	0.223628	35	4.2887	0.223726	0.52	0.138	up	0.843
W076	S32	606143-89-9	MEK162 (ARRY-162, ARRY-438162)	MEK	MAPK	65	4.04523	0.195558	153	3.68972	0.127464	-0.36	0.089	down	1		75	2.76077	0.163863	130	3.13869	0.128646	0.38	0.138	up	1
W028	S03	163222-33-1	Ezetimibe	Others	Others	75	4.60907	0.168881	66	3.80788	0.180028	-0.8	0.174	down	0.0199	*	59	3.14516	0.173468	55	3.56675	0.179006	0.42	0.134	up	1
W027	S10	114-07-8	Erythromycin	Others	Others	60	5.09478	0.225814	49	4.81693	0.242767	-0.28	0.055	down	0.854		51	3.1298	0.167994	36	3.54722	0.199953	0.42	0.134	up	1
W045	S08	5508-58-7	Andrographolide	Others	Others	40	4.82713	0.256346	52	5.62464	0.225497	0.8	0.166	up	0.162		29	3.8446	0.406892	34	4.35611	0.382223	0.51	0.133	up	1
W024	S08	171596-29-5	Tadalafil	PDE	Metabolism	68	5.98702	0.199966	81	5.90512	0.1841	-0.08	0.013	down	1		68	2.65392	0.148863	51	3.00413	0.171222	0.35	0.132	up	0.464
W043	S14	348622-88-8	UK 383367	Procollagen C Proteinase	Metabolism	60	4.75467	0.199636	56	4.60214	0.206643	-0.15	0.032	down	1		53	4.33436	0.282768	33	4.90485	0.345151	0.57	0.132	up	1
W028	S17	5104-49-4	Flurbiprofen	Others	Others	75	4.60907	0.168881	66	5.63167	0.180028	1.02	0.221	up	0.000618	***	59	3.14516	0.173468	63	3.55216	0.168528	0.41	0.13	up	1
W028	S19	89-57-6	Mesalamine	Others	Others	75	4.60907	0.168881	57	4.36526	0.19372	-0.24	0.052	down	1		59	3.14516	0.173468	59	3.55982	0.173395	0.41	0.13	up	1
W051	S06	104227-87-4	Famciclovir	Others	Others	42	4.62	0.237337	32	5.09563	0.271904	0.48	0.104	up	0.938		39	2.79123	0.211775	21	3.14714	0.288601	0.36	0.129	up	1		+
W017	S10	50-02-2	Dexamethasone (DHAP)	Autophagy,IL Receptor	Others	61	4.40164	0.153386	66	5.01273	0.147462	0.61	0.139	up	0.0286	*	42	2.8181	0.135428	33	3.1797	0.152783	0.36	0.128	up	0.689
W052	S10	2315-02-8	Oxymetazoline HCl	Adrenergic Receptor	Neuronal Signaling	35	4.36457	0.255104	31	4.62839	0.271063	0.26	0.06	up	1		29	3.28524	0.290975	30	3.70946	0.286195	0.42	0.128	up	1
W021	S04	13647-35-3	Trilostane	Dehydrogenase	Metabolism	76	4.14139	0.153177	74	4.21586	0.155288	0.07	0.017	up	1		47	2.95164	0.181258	37	3.31976	0.195098	0.37	0.125	up	0.746
W066	S16	248281-84-7	Laquinimod	Others	Others	153	4.79897	0.139538	181	4.63504	0.130568	-0.16	0.033	down	1		112	2.66529	0.119406	104	2.99401	0.123914	0.33	0.124	up	0.842
W075	S06	2438-72-4	Bufexamac	COX	Neuronal Signaling	149	4.84781	0.164515	105	5.85924	0.193031	1.01	0.208	up	0.000393	***	187	3.01877	0.150282	133	3.38642	0.16823	0.37	0.123	up	0.484		+
W050	S16	21462-39-5	Clindamycin HCl	Others	Others	39	4.90675	0.244776	33	4.00599	0.265672	-0.9	0.183	down	0.131		28	3.24121	0.288758	31	3.63774	0.27443	0.4	0.123	up	1
W078	S17	1403254-99-8	EPZ-6438	Histone Methyltransferase	Epigenetics	81	4.8501	0.192673	68	4.50518	0.209701	-0.34	0.07	down	1		44	3.33991	0.20959	21	3.75323	0.292884	0.41	0.123	up	1
W047	S09	520-26-3	Hesperidin	Others	Others	46	5.39022	0.244065	24	4.86458	0.337893	-0.53	0.098	down	1		26	3.00431	0.304552	16	3.37612	0.386787	0.37	0.123	up	1
W076	S06	26095-59-0	Otilonium Bromide	AChR	Neuronal Signaling	65	4.04523	0.195558	133	5.26519	0.136712	1.22	0.302	up	6.03e-06	***	75	2.76077	0.163863	147	3.09576	0.122095	0.33	0.12	up	1
W045	S11	71963-77-4	Artemether	Others	Others	40	4.82713	0.256346	76	4.51706	0.187857	-0.31	0.064	down	1		29	3.8446	0.406892	39	4.29537	0.363068	0.45	0.117	up	1					fish are small; inner segments seem shorter
W075	S10	668270-12-0	Linagliptin	DPP-4	Proteases	149	4.84781	0.164515	189	5.14121	0.148122	0.29	0.06	up	1		187	3.01877	0.150282	173	3.36122	0.153978	0.34	0.113	up	0.484
W052	S13	79-83-4	D-Pantothenic acid	Others	Others	35	4.36457	0.255104	39	5.23462	0.241668	0.87	0.199	up	0.133		29	3.28524	0.290975	32	3.65375	0.277143	0.37	0.113	up	1
W049	S07	138-59-0	Shikimic Acid	Others	Others	50	4.18911	0.199619	32	4.55818	0.244086	0.37	0.088	up	1		38	2.8463	0.251292	30	3.1684	0.276318	0.32	0.112	up	1
W047	S02	485-72-3	Formononetin	Others	Others	46	5.39022	0.244065	33	5.40909	0.288156	0.02	0.004	up	1		26	3.00431	0.304552	35	3.33789	0.264218	0.33	0.11	up	1
W003	S07	388082-77-7	Lapatinib (GW-572016) Ditosylate	HER2,EGFR	Protein Tyrosine Kinase	71	5.72428	0.200034	86	5.56984	0.185891	-0.15	0.026	down	1		52	3.72153	0.22339	41	4.12755	0.240008	0.41	0.11	up	0.216
W014	S05	119413-54-6	Topotecan HCl	Topoisomerase	DNA Damage	93	5.70012	0.207493	77	5.60197	0.219532	-0.1	0.018	down	1		27	3.55388	0.252235	26	3.94272	0.256683	0.39	0.11	up	1
W047	S11	83-49-8	Hyodeoxycholic acid (HDCA)	Others	Others	46	5.39022	0.244065	21	5.0981	0.361223	-0.29	0.054	down	1		26	3.00431	0.304552	22	3.33562	0.331996	0.33	0.11	up	1
W066	S24	864814-88-0	Resminostat	HDAC	Epigenetics	153	4.79897	0.139538	117	5.00327	0.156115	0.2	0.042	up	1		112	2.66529	0.119406	92	2.95809	0.131747	0.29	0.109	up	1
W045	S14	527-73-1	Azomycin	Others	Others	40	4.82713	0.256346	48	5.32198	0.234461	0.49	0.102	up	1		29	3.8446	0.406892	38	4.26867	0.366514	0.42	0.109	up	1
W053	S07	59804-37-4	Tenoxicam	Others	Others	74	5.36662	0.249698	79	5.13861	0.241667	-0.23	0.043	down	1		46	4.20478	0.268929	34	4.66529	0.312807	0.46	0.109	up	1
W015	S14	56180-94-0	Acarbose	Others	Others	45	3.63971	0.242047	49	4.17893	0.234829	0.54	0.148	up	0.186		18	3.24407	0.255176	24	3.59116	0.225149	0.35	0.108	up	1
W025	S07	288150-92-5	SB408124	OX Receptor	GPCR & G Protein	59	4.74559	0.152212	62	4.25403	0.148484	-0.49	0.103	down	0.168		59	3.23272	0.160459	76	3.58644	0.149113	0.35	0.108	up	0.122
W060	S06	133407-82-6	MG-132	Proteasome	Proteases	117	5.15161	0.180418	96	4.68999	0.190125	-0.46	0.089	down	0.0632		113	2.31406	0.0922423	102	2.56541	0.0970888	0.25	0.108	up	0.484
W029	S22	797-63-7	Levonorgestrel	Others	Others	52	4.34941	0.277208	48	3.663	0.281419	-0.69	0.159	down	0.0609		72	3.22626	0.13427	43	3.5786	0.173745	0.35	0.108	up	1
W033	S02	124832-27-5	Valaciclovir HCl	Others	Others	59	4.68322	0.19425	65	5.65938	0.185067	0.98	0.209	up	0.00384	**	43	3.0073	0.252156	38	3.32974	0.268233	0.32	0.106	up	1
W041	S06	124431-80-7	CGS 21680 HCl	5-alpha Reductase	Angiogenesis	42	5.183	0.30341	55	5.75922	0.271113	0.58	0.112	up	0.832		32	4.06175	0.30538	24	4.49448	0.351438	0.43	0.106	up	1
W029	S12	201530-41-8	Deferasirox	Others	Others	52	4.34941	0.277208	43	4.67099	0.2877	0.32	0.074	up	1		72	3.22626	0.13427	68	3.57103	0.138163	0.34	0.105	up	1
W028	S11	60-32-2	(6-) e-Aminocaproic acid	Others	Others	75	4.60907	0.168881	68	5.1875	0.177361	0.58	0.126	up	0.218		59	3.14516	0.173468	46	3.4733	0.194262	0.33	0.105	up	1
W016	S09	51333-22-3	Budesonide	Others	Others	69	4.39666	0.158728	88	3.64794	0.141608	-0.75	0.171	down	0.00275	**	28	3.41504	0.208039	40	3.77425	0.174058	0.36	0.105	up	0.846		+
W026	S10	144689-63-4	Olmesartan Medoxomil	RAAS	Endocrinology & Hormones	66	4.60348	0.182364	84	5.18131	0.161649	0.58	0.126	up	0.284		42	2.90071	0.17314	78	3.1999	0.12705	0.3	0.103	up	1
W033	S18	14807-96-6	Talc	Others	Others	59	4.68322	0.19425	50	4.9562	0.211009	0.27	0.058	up	1		43	3.0073	0.252156	33	3.31461	0.287837	0.31	0.103	up	1
[truncated: 151 more rows]

## Sheet: Ds Decreased
Week	Sample	CAS Number	Small Molecule	Target	Pathway	Dg Control nROS	Dg Control Mean	Dg Control Standard Deviation	Dg nROS	Dg Mean	Dg Standard Deviation	Dg Mean Difference	Dg Percent Difference	Dg Up/Down	Dg p-Value	Dg Significance	Ds Control nROS	Ds Control Mean	Ds Control Standard Deviation	Ds nROS	Ds Mean	Ds Standard Deviation	Ds Mean Difference	Ds Percent Difference	Ds Up/Down	Ds p-Value	Ds Significance	Phagosomes	Rhodopsin Mislocalization	Ciliary Marginal Zone	Notes
[truncated: 608 more rows]

[truncated: 4 more sheets: Phagosomes, Rhodopsin Mislocalization, CMZ, Toxic]
